# Supplementary material for: Odorant receptors mediating avoidance of toxic mustard oils in Drosophila melanogaster are expanded in herbivorous relatives
Source: bioRxiv. 2025 May 29:2024.10.08.617316. Originally published 2024 Oct 11. Preprint. [Version 3] doi: 10.1101/2024.10.08.617316 (PMC11482750; doi:10.1101/2024.10.08.617316)
Supplement: Supplement 2 — Supplementary file 2: Control-subtracted net number of spikes/sec and EC50 obtained from SSRs [file media-2.xlsx]

## Sheet: Fig1
Stimulant	Concentration	Genotype or Species	OSNs type	Control-subtracted spikes/sec
AITC	1/100	Canton-S (D. melanogaster)	ab1a	-14
AITC	1/100	Canton-S (D. melanogaster)	ab1a	-16
AITC	1/100	Canton-S (D. melanogaster)	ab1a	0
AITC	1/100	Canton-S (D. melanogaster)	ab1a	-6
AITC	1/100	Canton-S (D. melanogaster)	ab1a	-10
AITC	1/100	Canton-S (D. melanogaster)	ab1a	24
AITC	1/100	Canton-S (D. melanogaster)	ab1b	28
AITC	1/100	Canton-S (D. melanogaster)	ab1b	28
AITC	1/100	Canton-S (D. melanogaster)	ab1b	12
AITC	1/100	Canton-S (D. melanogaster)	ab1b	-2
AITC	1/100	Canton-S (D. melanogaster)	ab1b	-14
AITC	1/100	Canton-S (D. melanogaster)	ab1b	40
AITC	1/100	Canton-S (D. melanogaster)	ab1c	-8
AITC	1/100	Canton-S (D. melanogaster)	ab1c	10
AITC	1/100	Canton-S (D. melanogaster)	ab1c	-22
AITC	1/100	Canton-S (D. melanogaster)	ab1c	4
AITC	1/100	Canton-S (D. melanogaster)	ab1c	2
AITC	1/100	Canton-S (D. melanogaster)	ab1c	-6
AITC	1/100	Canton-S (D. melanogaster)	ab1d	2
AITC	1/100	Canton-S (D. melanogaster)	ab1d	2
AITC	1/100	Canton-S (D. melanogaster)	ab1d	-16
AITC	1/100	Canton-S (D. melanogaster)	ab1d	-16
AITC	1/100	Canton-S (D. melanogaster)	ab1d	2
AITC	1/100	Canton-S (D. melanogaster)	ab1d	0
AITC	1/100	Canton-S (D. melanogaster)	ab2a	2
AITC	1/100	Canton-S (D. melanogaster)	ab2a	-4
AITC	1/100	Canton-S (D. melanogaster)	ab2a	-4
AITC	1/100	Canton-S (D. melanogaster)	ab2a	0
AITC	1/100	Canton-S (D. melanogaster)	ab2a	0
AITC	1/100	Canton-S (D. melanogaster)	ab2a	-2
AITC	1/100	Canton-S (D. melanogaster)	ab2b	-4
AITC	1/100	Canton-S (D. melanogaster)	ab2b	0
AITC	1/100	Canton-S (D. melanogaster)	ab2b	-8
AITC	1/100	Canton-S (D. melanogaster)	ab2b	-10
AITC	1/100	Canton-S (D. melanogaster)	ab2b	-4
AITC	1/100	Canton-S (D. melanogaster)	ab2b	-10
AITC	1/100	Canton-S (D. melanogaster)	ab3a	34
AITC	1/100	Canton-S (D. melanogaster)	ab3a	34
AITC	1/100	Canton-S (D. melanogaster)	ab3a	34
AITC	1/100	Canton-S (D. melanogaster)	ab3a	10
AITC	1/100	Canton-S (D. melanogaster)	ab3a	14
AITC	1/100	Canton-S (D. melanogaster)	ab3a	54
AITC	1/100	Canton-S (D. melanogaster)	ab3b	8
AITC	1/100	Canton-S (D. melanogaster)	ab3b	-2
AITC	1/100	Canton-S (D. melanogaster)	ab3b	-2
AITC	1/100	Canton-S (D. melanogaster)	ab3b	-12
AITC	1/100	Canton-S (D. melanogaster)	ab3b	-6
AITC	1/100	Canton-S (D. melanogaster)	ab3b	-12
AITC	1/100	Canton-S (D. melanogaster)	ab4a	80
AITC	1/100	Canton-S (D. melanogaster)	ab4a	80
AITC	1/100	Canton-S (D. melanogaster)	ab4a	104
AITC	1/100	Canton-S (D. melanogaster)	ab4a	104
AITC	1/100	Canton-S (D. melanogaster)	ab4a	86
AITC	1/100	Canton-S (D. melanogaster)	ab4a	54
AITC	1/100	Canton-S (D. melanogaster)	ab4a	74
AITC	1/100	Canton-S (D. melanogaster)	ab4b	-2
AITC	1/100	Canton-S (D. melanogaster)	ab4b	0
AITC	1/100	Canton-S (D. melanogaster)	ab4b	-4
AITC	1/100	Canton-S (D. melanogaster)	ab4b	2
AITC	1/100	Canton-S (D. melanogaster)	ab4b	-2
AITC	1/100	Canton-S (D. melanogaster)	ab4b	-8
AITC	1/100	Canton-S (D. melanogaster)	ab4b	-4
AITC	1/100	Canton-S (D. melanogaster)	ab5a	-8
AITC	1/100	Canton-S (D. melanogaster)	ab5a	-8
AITC	1/100	Canton-S (D. melanogaster)	ab5a	8
AITC	1/100	Canton-S (D. melanogaster)	ab5a	6
AITC	1/100	Canton-S (D. melanogaster)	ab5a	-6
AITC	1/100	Canton-S (D. melanogaster)	ab5a	2
AITC	1/100	Canton-S (D. melanogaster)	ab5a	-8
AITC	1/100	Canton-S (D. melanogaster)	ab5b	4
AITC	1/100	Canton-S (D. melanogaster)	ab5b	-6
AITC	1/100	Canton-S (D. melanogaster)	ab5b	-24
AITC	1/100	Canton-S (D. melanogaster)	ab5b	10
AITC	1/100	Canton-S (D. melanogaster)	ab5b	-2
AITC	1/100	Canton-S (D. melanogaster)	ab5b	-2
AITC	1/100	Canton-S (D. melanogaster)	ab5b	-2
AITC	1/100	Canton-S (D. melanogaster)	ab6a	2
AITC	1/100	Canton-S (D. melanogaster)	ab6a	6
AITC	1/100	Canton-S (D. melanogaster)	ab6a	-2
AITC	1/100	Canton-S (D. melanogaster)	ab6a	-6
AITC	1/100	Canton-S (D. melanogaster)	ab6a	10
AITC	1/100	Canton-S (D. melanogaster)	ab6a	6
AITC	1/100	Canton-S (D. melanogaster)	ab6b	-20
AITC	1/100	Canton-S (D. melanogaster)	ab6b	18
AITC	1/100	Canton-S (D. melanogaster)	ab6b	2
AITC	1/100	Canton-S (D. melanogaster)	ab6b	-34
AITC	1/100	Canton-S (D. melanogaster)	ab6b	-4
AITC	1/100	Canton-S (D. melanogaster)	ab6b	6
AITC	1/100	Canton-S (D. melanogaster)	ab7a	4
AITC	1/100	Canton-S (D. melanogaster)	ab7a	-14
AITC	1/100	Canton-S (D. melanogaster)	ab7a	-4
AITC	1/100	Canton-S (D. melanogaster)	ab7a	-22
AITC	1/100	Canton-S (D. melanogaster)	ab7a	0
AITC	1/100	Canton-S (D. melanogaster)	ab7a	4
AITC	1/100	Canton-S (D. melanogaster)	ab7a	-30
AITC	1/100	Canton-S (D. melanogaster)	ab7b	-12
AITC	1/100	Canton-S (D. melanogaster)	ab7b	4
AITC	1/100	Canton-S (D. melanogaster)	ab7b	-10
AITC	1/100	Canton-S (D. melanogaster)	ab7b	-8
AITC	1/100	Canton-S (D. melanogaster)	ab7b	0
AITC	1/100	Canton-S (D. melanogaster)	ab7b	-18
AITC	1/100	Canton-S (D. melanogaster)	ab7b	8
AITC	1/100	Canton-S (D. melanogaster)	ab8a	46
AITC	1/100	Canton-S (D. melanogaster)	ab8a	38
AITC	1/100	Canton-S (D. melanogaster)	ab8a	34
AITC	1/100	Canton-S (D. melanogaster)	ab8a	50
AITC	1/100	Canton-S (D. melanogaster)	ab8a	30
AITC	1/100	Canton-S (D. melanogaster)	ab8a	24
AITC	1/100	Canton-S (D. melanogaster)	ab8a	-4
AITC	1/100	Canton-S (D. melanogaster)	ab8b	12
AITC	1/100	Canton-S (D. melanogaster)	ab8b	14
AITC	1/100	Canton-S (D. melanogaster)	ab8b	92
AITC	1/100	Canton-S (D. melanogaster)	ab8b	18
AITC	1/100	Canton-S (D. melanogaster)	ab8b	24
AITC	1/100	Canton-S (D. melanogaster)	ab8b	90
AITC	1/100	Canton-S (D. melanogaster)	ab8b	68
AITC	1/100	Canton-S (D. melanogaster)	ab9a	82
AITC	1/100	Canton-S (D. melanogaster)	ab9a	22
AITC	1/100	Canton-S (D. melanogaster)	ab9a	110
AITC	1/100	Canton-S (D. melanogaster)	ab9a	-6
AITC	1/100	Canton-S (D. melanogaster)	ab9a	32
AITC	1/100	Canton-S (D. melanogaster)	ab9a	6
AITC	1/100	Canton-S (D. melanogaster)	ab9b	-6
AITC	1/100	Canton-S (D. melanogaster)	ab9b	24
AITC	1/100	Canton-S (D. melanogaster)	ab9b	-16
AITC	1/100	Canton-S (D. melanogaster)	ab9b	-14
AITC	1/100	Canton-S (D. melanogaster)	ab9b	16
AITC	1/100	Canton-S (D. melanogaster)	ab9b	10
AITC	1/100	Canton-S (D. melanogaster)	ab10a	6
AITC	1/100	Canton-S (D. melanogaster)	ab10a	6
AITC	1/100	Canton-S (D. melanogaster)	ab10a	26
AITC	1/100	Canton-S (D. melanogaster)	ab10a	0
AITC	1/100	Canton-S (D. melanogaster)	ab10a	4
AITC	1/100	Canton-S (D. melanogaster)	ab10a	10
AITC	1/100	Canton-S (D. melanogaster)	ab10a	10
AITC	1/100	Canton-S (D. melanogaster)	ab10a	8
AITC	1/100	Canton-S (D. melanogaster)	ab10a	8
AITC	1/100	Canton-S (D. melanogaster)	ab10a	10
AITC	1/100	Canton-S (D. melanogaster)	ab10b	-10
AITC	1/100	Canton-S (D. melanogaster)	ab10b	4
AITC	1/100	Canton-S (D. melanogaster)	ab10b	4
AITC	1/100	Canton-S (D. melanogaster)	ab10b	-2
AITC	1/100	Canton-S (D. melanogaster)	ab10b	-4
AITC	1/100	Canton-S (D. melanogaster)	ab10b	0
AITC	1/100	Canton-S (D. melanogaster)	ab10b	0
AITC	1/100	Canton-S (D. melanogaster)	ab10b	0
AITC	1/100	Canton-S (D. melanogaster)	ab10b	0
AITC	1/100	Canton-S (D. melanogaster)	ab10b	12
AITC	1/100	Canton-S (D. melanogaster)	at1	-16
AITC	1/100	Canton-S (D. melanogaster)	at1	26
AITC	1/100	Canton-S (D. melanogaster)	at1	-8
AITC	1/100	Canton-S (D. melanogaster)	at1	-12
AITC	1/100	Canton-S (D. melanogaster)	at1	0
AITC	1/100	Canton-S (D. melanogaster)	at1	-2
AITC	1/100	Canton-S (D. melanogaster)	at1	10
AITC	1/100	Canton-S (D. melanogaster)	ai2a	4
AITC	1/100	Canton-S (D. melanogaster)	ai2a	-4
AITC	1/100	Canton-S (D. melanogaster)	ai2a	-2
AITC	1/100	Canton-S (D. melanogaster)	ai2a	-4
AITC	1/100	Canton-S (D. melanogaster)	ai2a	16
AITC	1/100	Canton-S (D. melanogaster)	ai2a	8
AITC	1/100	Canton-S (D. melanogaster)	ai2a	10
AITC	1/100	Canton-S (D. melanogaster)	ai2b	0
AITC	1/100	Canton-S (D. melanogaster)	ai2b	-8
AITC	1/100	Canton-S (D. melanogaster)	ai2b	-6
AITC	1/100	Canton-S (D. melanogaster)	ai2b	0
AITC	1/100	Canton-S (D. melanogaster)	ai2b	4
AITC	1/100	Canton-S (D. melanogaster)	ai2b	2
AITC	1/100	Canton-S (D. melanogaster)	ai2b	0
AITC	1/100	Canton-S (D. melanogaster)	ai3a	8
AITC	1/100	Canton-S (D. melanogaster)	ai3a	-6
AITC	1/100	Canton-S (D. melanogaster)	ai3a	8
AITC	1/100	Canton-S (D. melanogaster)	ai3a	-2
AITC	1/100	Canton-S (D. melanogaster)	ai3a	-4
AITC	1/100	Canton-S (D. melanogaster)	ai3a	0
AITC	1/100	Canton-S (D. melanogaster)	ai3b	12
AITC	1/100	Canton-S (D. melanogaster)	ai3b	6
AITC	1/100	Canton-S (D. melanogaster)	ai3b	2
AITC	1/100	Canton-S (D. melanogaster)	ai3b	0
AITC	1/100	Canton-S (D. melanogaster)	ai3b	-8
AITC	1/100	Canton-S (D. melanogaster)	ai3b	10
AITC	1/100	Canton-S (D. melanogaster)	ai3c	26
AITC	1/100	Canton-S (D. melanogaster)	ai3c	8
AITC	1/100	Canton-S (D. melanogaster)	ai3c	2
AITC	1/100	Canton-S (D. melanogaster)	ai3c	-14
AITC	1/100	Canton-S (D. melanogaster)	ai3c	4
AITC	1/100	Canton-S (D. melanogaster)	ai3c	10
AITC	1/100	Canton-S (D. melanogaster)	at4a	-8
AITC	1/100	Canton-S (D. melanogaster)	at4a	-4
AITC	1/100	Canton-S (D. melanogaster)	at4a	10
AITC	1/100	Canton-S (D. melanogaster)	at4a	-2
AITC	1/100	Canton-S (D. melanogaster)	at4a	-12
AITC	1/100	Canton-S (D. melanogaster)	at4a	-2
AITC	1/100	Canton-S (D. melanogaster)	at4b	0
AITC	1/100	Canton-S (D. melanogaster)	at4b	-2
AITC	1/100	Canton-S (D. melanogaster)	at4b	8
AITC	1/100	Canton-S (D. melanogaster)	at4b	-10
AITC	1/100	Canton-S (D. melanogaster)	at4b	-6
AITC	1/100	Canton-S (D. melanogaster)	at4b	-8
AITC	1/100	Canton-S (D. melanogaster)	at4c	2
AITC	1/100	Canton-S (D. melanogaster)	at4c	4
AITC	1/100	Canton-S (D. melanogaster)	at4c	-8
AITC	1/100	Canton-S (D. melanogaster)	at4c	4
AITC	1/100	Canton-S (D. melanogaster)	at4c	4
AITC	1/100	Canton-S (D. melanogaster)	at4c	2
AITC	1/100	Canton-S (D. melanogaster)	pb1a	148
AITC	1/100	Canton-S (D. melanogaster)	pb1a	126
AITC	1/100	Canton-S (D. melanogaster)	pb1a	118
AITC	1/100	Canton-S (D. melanogaster)	pb1a	140
AITC	1/100	Canton-S (D. melanogaster)	pb1a	114
AITC	1/100	Canton-S (D. melanogaster)	pb1a	124
AITC	1/100	Canton-S (D. melanogaster)	pb1a	62
AITC	1/100	Canton-S (D. melanogaster)	pb1a	78
AITC	1/100	Canton-S (D. melanogaster)	pb1b	2
AITC	1/100	Canton-S (D. melanogaster)	pb1b	-16
AITC	1/100	Canton-S (D. melanogaster)	pb1b	-6
AITC	1/100	Canton-S (D. melanogaster)	pb1b	-22
AITC	1/100	Canton-S (D. melanogaster)	pb1b	-2
AITC	1/100	Canton-S (D. melanogaster)	pb1b	-4
AITC	1/100	Canton-S (D. melanogaster)	pb2a	0
AITC	1/100	Canton-S (D. melanogaster)	pb2a	2
AITC	1/100	Canton-S (D. melanogaster)	pb2a	2
AITC	1/100	Canton-S (D. melanogaster)	pb2a	-4
AITC	1/100	Canton-S (D. melanogaster)	pb2a	-2
AITC	1/100	Canton-S (D. melanogaster)	pb2a	16
AITC	1/100	Canton-S (D. melanogaster)	pb2b	-2
AITC	1/100	Canton-S (D. melanogaster)	pb2b	6
AITC	1/100	Canton-S (D. melanogaster)	pb2b	-2
AITC	1/100	Canton-S (D. melanogaster)	pb2b	10
AITC	1/100	Canton-S (D. melanogaster)	pb2b	0
AITC	1/100	Canton-S (D. melanogaster)	pb2b	-18
AITC	1/100	Canton-S (D. melanogaster)	pb3a	10
AITC	1/100	Canton-S (D. melanogaster)	pb3a	8
AITC	1/100	Canton-S (D. melanogaster)	pb3a	8
AITC	1/100	Canton-S (D. melanogaster)	pb3a	14
AITC	1/100	Canton-S (D. melanogaster)	pb3a	2
AITC	1/100	Canton-S (D. melanogaster)	pb3a	4
AITC	1/100	Canton-S (D. melanogaster)	pb3b	-2
AITC	1/100	Canton-S (D. melanogaster)	pb3b	4
AITC	1/100	Canton-S (D. melanogaster)	pb3b	-10
AITC	1/100	Canton-S (D. melanogaster)	pb3b	0
AITC	1/100	Canton-S (D. melanogaster)	pb3b	-14
AITC	1/100	Canton-S (D. melanogaster)	pb3b	-12
AITC	1/100	w1118 (D. melanogaster)	pb1a	114
AITC	1/100	w1118 (D. melanogaster)	pb1a	104
AITC	1/100	w1118 (D. melanogaster)	pb1a	142
AITC	1/100	w1118 (D. melanogaster)	pb1a	154
AITC	1/100	w1118 (D. melanogaster)	pb1a	96
AITC	1/100	w1118 (D. melanogaster)	pb1a	144
AITC	1/100	w1118 (D. melanogaster)	pb1a	40
AITC	1/100	w1118 (D. melanogaster)	pb1a	126
AITC	1/100	w1118 (D. melanogaster)	pb1a	42
AITC	1/100	w1118 (D. melanogaster)	pb1a	30
AITC	1/100	w1118 (D. melanogaster)	pb1a	54
AITC	1/100	w1118 (D. melanogaster)	pb1a	50
AITC	1/100	TrpA1- (D. melanogaster)	pb1a	132
AITC	1/100	TrpA1- (D. melanogaster)	pb1a	160
AITC	1/100	TrpA1- (D. melanogaster)	pb1a	134
AITC	1/100	TrpA1- (D. melanogaster)	pb1a	132
AITC	1/100	TrpA1- (D. melanogaster)	pb1a	184
AITC	1/100	TrpA1- (D. melanogaster)	pb1a	168
AITC	1/100	Or42a- (D. melanogaster)	pb1a	0
AITC	1/100	Or42a- (D. melanogaster)	pb1a	2
AITC	1/100	Or42a- (D. melanogaster)	pb1a	0
AITC	1/100	Or42a- (D. melanogaster)	pb1a	-8
AITC	1/100	Or42a- (D. melanogaster)	pb1a	2
AITC	1/100	Or42a- (D. melanogaster)	pb1a	-6
AITC	1/100	Or42a- (D. melanogaster)	pb1a	-6
AITC	1/100	Or42a- (D. melanogaster)	pb1a	-4
AITC	1/100	Canton-S (D. melanogaster)	pb1a	166
AITC	1/100	Canton-S (D. melanogaster)	pb1a	182
AITC	1/100	Canton-S (D. melanogaster)	pb1a	174
AITC	1/100	Canton-S (D. melanogaster)	pb1a	138
AITC	1/100	Canton-S (D. melanogaster)	pb1a	148
AITC	1/100	Canton-S (D. melanogaster)	pb1a	128
AITC	1/100	Canton-S (D. melanogaster)	pb1a	194
AITC	1/100	Canton-S (D. melanogaster)	pb1a	196
AITC	1/100	Canton-S (D. melanogaster)	pb1a	176
AITC	1/100	Canton-S (D. melanogaster)	pb1a	122

## Sheet: Fig2
Stimulant	Concentration	Genotype or Species	OSNs type	Control-subtracted spikes/sec
fenchone	1/100	Canton-S (D. melanogaster)	pb1a	-6
fenchone	1/100	Canton-S (D. melanogaster)	pb1a	6
fenchone	1/100	Canton-S (D. melanogaster)	pb1a	-4
fenchone	1/100	Canton-S (D. melanogaster)	pb1a	16
fenchone	1/100	Canton-S (D. melanogaster)	pb1a	-4
fenchone	1/100	Canton-S (D. melanogaster)	pb1a	-2
fenchone	1/100	Canton-S (D. melanogaster)	pb1a	-12
fenchone	1/100	Canton-S (D. melanogaster)	pb1a	4
fenchone	1/100	Canton-S (D. melanogaster)	pb1a	2
fenchone	1/100	Canton-S (D. melanogaster)	pb1b	10
fenchone	1/100	Canton-S (D. melanogaster)	pb1b	12
fenchone	1/100	Canton-S (D. melanogaster)	pb1b	0
fenchone	1/100	Canton-S (D. melanogaster)	pb1b	4
fenchone	1/100	Canton-S (D. melanogaster)	pb1b	8
fenchone	1/100	Canton-S (D. melanogaster)	pb1b	6
fenchone	1/100	Canton-S (D. melanogaster)	pb1b	-20
fenchone	1/100	Canton-S (D. melanogaster)	pb1b	-6
fenchone	1/100	Canton-S (D. melanogaster)	pb1b	-2
fenchone	1/100	Canton-S (D. melanogaster)	pb2a	146
fenchone	1/100	Canton-S (D. melanogaster)	pb2a	150
fenchone	1/100	Canton-S (D. melanogaster)	pb2a	162
fenchone	1/100	Canton-S (D. melanogaster)	pb2a	144
fenchone	1/100	Canton-S (D. melanogaster)	pb2a	190
fenchone	1/100	Canton-S (D. melanogaster)	pb2a	214
fenchone	1/100	Canton-S (D. melanogaster)	pb2a	158
fenchone	1/100	Canton-S (D. melanogaster)	pb2b	-4
fenchone	1/100	Canton-S (D. melanogaster)	pb2b	4
fenchone	1/100	Canton-S (D. melanogaster)	pb2b	-8
fenchone	1/100	Canton-S (D. melanogaster)	pb2b	-2
fenchone	1/100	Canton-S (D. melanogaster)	pb2b	0
fenchone	1/100	Canton-S (D. melanogaster)	pb2b	-28
fenchone	1/100	Canton-S (D. melanogaster)	pb2b	-10
fenchone	1/100	Canton-S (D. melanogaster)	pb3a	-6
fenchone	1/100	Canton-S (D. melanogaster)	pb3a	-2
fenchone	1/100	Canton-S (D. melanogaster)	pb3a	-2
fenchone	1/100	Canton-S (D. melanogaster)	pb3a	-4
fenchone	1/100	Canton-S (D. melanogaster)	pb3a	-10
fenchone	1/100	Canton-S (D. melanogaster)	pb3a	8
fenchone	1/100	Canton-S (D. melanogaster)	pb3a	-4
fenchone	1/100	Canton-S (D. melanogaster)	pb3a	10
fenchone	1/100	Canton-S (D. melanogaster)	pb3a	4
fenchone	1/100	Canton-S (D. melanogaster)	pb3a	-22
fenchone	1/100	Canton-S (D. melanogaster)	pb3a	-2
fenchone	1/100	Canton-S (D. melanogaster)	pb3a	-4
fenchone	1/100	Canton-S (D. melanogaster)	pb3b	2
fenchone	1/100	Canton-S (D. melanogaster)	pb3b	4
fenchone	1/100	Canton-S (D. melanogaster)	pb3b	-6
fenchone	1/100	Canton-S (D. melanogaster)	pb3b	14
fenchone	1/100	Canton-S (D. melanogaster)	pb3b	-16
fenchone	1/100	Canton-S (D. melanogaster)	pb3b	-16
fenchone	1/100	Canton-S (D. melanogaster)	pb3b	-6
fenchone	1/100	Canton-S (D. melanogaster)	pb3b	-6
fenchone	1/100	Canton-S (D. melanogaster)	pb3b	2
fenchone	1/100	Canton-S (D. melanogaster)	pb3b	4
fenchone	1/100	Canton-S (D. melanogaster)	pb3b	-6
fenchone	1/100	Canton-S (D. melanogaster)	pb3b	-4
trans-2hexenal	1/100	Canton-S (D. melanogaster)	pb1a	122
trans-2hexenal	1/100	Canton-S (D. melanogaster)	pb1a	118
trans-2hexenal	1/100	Canton-S (D. melanogaster)	pb1a	112
trans-2hexenal	1/100	Canton-S (D. melanogaster)	pb1a	150
trans-2hexenal	1/100	Canton-S (D. melanogaster)	pb1a	120
trans-2hexenal	1/100	Canton-S (D. melanogaster)	pb1a	114
trans-2hexenal	1/100	Canton-S (D. melanogaster)	pb1a	126
trans-2hexenal	1/100	Canton-S (D. melanogaster)	pb1a	68
trans-2hexenal	1/100	Canton-S (D. melanogaster)	pb1a	182
trans-2hexenal	1/100	Canton-S (D. melanogaster)	pb1b	-2
trans-2hexenal	1/100	Canton-S (D. melanogaster)	pb1b	2
trans-2hexenal	1/100	Canton-S (D. melanogaster)	pb1b	-4
trans-2hexenal	1/100	Canton-S (D. melanogaster)	pb1b	-4
trans-2hexenal	1/100	Canton-S (D. melanogaster)	pb1b	0
trans-2hexenal	1/100	Canton-S (D. melanogaster)	pb1b	-4
trans-2hexenal	1/100	Canton-S (D. melanogaster)	pb1b	-28
trans-2hexenal	1/100	Canton-S (D. melanogaster)	pb1b	0
trans-2hexenal	1/100	Canton-S (D. melanogaster)	pb1b	-8
trans-2hexenal	1/100	Canton-S (D. melanogaster)	pb2a	10
trans-2hexenal	1/100	Canton-S (D. melanogaster)	pb2a	4
trans-2hexenal	1/100	Canton-S (D. melanogaster)	pb2a	2
trans-2hexenal	1/100	Canton-S (D. melanogaster)	pb2a	0
trans-2hexenal	1/100	Canton-S (D. melanogaster)	pb2a	-2
trans-2hexenal	1/100	Canton-S (D. melanogaster)	pb2a	24
trans-2hexenal	1/100	Canton-S (D. melanogaster)	pb2a	-4
trans-2hexenal	1/100	Canton-S (D. melanogaster)	pb2b	6
trans-2hexenal	1/100	Canton-S (D. melanogaster)	pb2b	18
trans-2hexenal	1/100	Canton-S (D. melanogaster)	pb2b	-6
trans-2hexenal	1/100	Canton-S (D. melanogaster)	pb2b	4
trans-2hexenal	1/100	Canton-S (D. melanogaster)	pb2b	4
trans-2hexenal	1/100	Canton-S (D. melanogaster)	pb2b	-16
trans-2hexenal	1/100	Canton-S (D. melanogaster)	pb2b	-4
trans-2hexenal	1/100	Canton-S (D. melanogaster)	pb3a	4
trans-2hexenal	1/100	Canton-S (D. melanogaster)	pb3a	-2
trans-2hexenal	1/100	Canton-S (D. melanogaster)	pb3a	2
trans-2hexenal	1/100	Canton-S (D. melanogaster)	pb3a	2
trans-2hexenal	1/100	Canton-S (D. melanogaster)	pb3a	0
trans-2hexenal	1/100	Canton-S (D. melanogaster)	pb3a	8
trans-2hexenal	1/100	Canton-S (D. melanogaster)	pb3a	-8
trans-2hexenal	1/100	Canton-S (D. melanogaster)	pb3a	2
trans-2hexenal	1/100	Canton-S (D. melanogaster)	pb3a	6
trans-2hexenal	1/100	Canton-S (D. melanogaster)	pb3a	-12
trans-2hexenal	1/100	Canton-S (D. melanogaster)	pb3a	-2
trans-2hexenal	1/100	Canton-S (D. melanogaster)	pb3a	2
trans-2hexenal	1/100	Canton-S (D. melanogaster)	pb3b	0
trans-2hexenal	1/100	Canton-S (D. melanogaster)	pb3b	4
trans-2hexenal	1/100	Canton-S (D. melanogaster)	pb3b	-4
trans-2hexenal	1/100	Canton-S (D. melanogaster)	pb3b	10
trans-2hexenal	1/100	Canton-S (D. melanogaster)	pb3b	-6
trans-2hexenal	1/100	Canton-S (D. melanogaster)	pb3b	-6
trans-2hexenal	1/100	Canton-S (D. melanogaster)	pb3b	0
trans-2hexenal	1/100	Canton-S (D. melanogaster)	pb3b	-8
trans-2hexenal	1/100	Canton-S (D. melanogaster)	pb3b	0
trans-2hexenal	1/100	Canton-S (D. melanogaster)	pb3b	8
trans-2hexenal	1/100	Canton-S (D. melanogaster)	pb3b	-4
trans-2hexenal	1/100	Canton-S (D. melanogaster)	pb3b	-4
4-ethyl guaiacol	1/100	Canton-S (D. melanogaster)	pb1a	-6
4-ethyl guaiacol	1/100	Canton-S (D. melanogaster)	pb1a	2
4-ethyl guaiacol	1/100	Canton-S (D. melanogaster)	pb1a	4
4-ethyl guaiacol	1/100	Canton-S (D. melanogaster)	pb1a	14
4-ethyl guaiacol	1/100	Canton-S (D. melanogaster)	pb1a	-4
4-ethyl guaiacol	1/100	Canton-S (D. melanogaster)	pb1a	-8
4-ethyl guaiacol	1/100	Canton-S (D. melanogaster)	pb1a	-6
4-ethyl guaiacol	1/100	Canton-S (D. melanogaster)	pb1a	2
4-ethyl guaiacol	1/100	Canton-S (D. melanogaster)	pb1a	18
4-ethyl guaiacol	1/100	Canton-S (D. melanogaster)	pb1b	146
4-ethyl guaiacol	1/100	Canton-S (D. melanogaster)	pb1b	118
4-ethyl guaiacol	1/100	Canton-S (D. melanogaster)	pb1b	94
4-ethyl guaiacol	1/100	Canton-S (D. melanogaster)	pb1b	104
4-ethyl guaiacol	1/100	Canton-S (D. melanogaster)	pb1b	116
4-ethyl guaiacol	1/100	Canton-S (D. melanogaster)	pb1b	128
4-ethyl guaiacol	1/100	Canton-S (D. melanogaster)	pb1b	76
4-ethyl guaiacol	1/100	Canton-S (D. melanogaster)	pb1b	164
4-ethyl guaiacol	1/100	Canton-S (D. melanogaster)	pb1b	46
4-ethyl guaiacol	1/100	Canton-S (D. melanogaster)	pb2a	2
4-ethyl guaiacol	1/100	Canton-S (D. melanogaster)	pb2a	2
4-ethyl guaiacol	1/100	Canton-S (D. melanogaster)	pb2a	8
4-ethyl guaiacol	1/100	Canton-S (D. melanogaster)	pb2a	2
4-ethyl guaiacol	1/100	Canton-S (D. melanogaster)	pb2a	14
4-ethyl guaiacol	1/100	Canton-S (D. melanogaster)	pb2a	4
4-ethyl guaiacol	1/100	Canton-S (D. melanogaster)	pb2a	2
4-ethyl guaiacol	1/100	Canton-S (D. melanogaster)	pb2b	0
4-ethyl guaiacol	1/100	Canton-S (D. melanogaster)	pb2b	10
4-ethyl guaiacol	1/100	Canton-S (D. melanogaster)	pb2b	-6
4-ethyl guaiacol	1/100	Canton-S (D. melanogaster)	pb2b	4
4-ethyl guaiacol	1/100	Canton-S (D. melanogaster)	pb2b	-4
4-ethyl guaiacol	1/100	Canton-S (D. melanogaster)	pb2b	-12
4-ethyl guaiacol	1/100	Canton-S (D. melanogaster)	pb2b	-2
4-ethyl guaiacol	1/100	Canton-S (D. melanogaster)	pb3a	18
4-ethyl guaiacol	1/100	Canton-S (D. melanogaster)	pb3a	20
4-ethyl guaiacol	1/100	Canton-S (D. melanogaster)	pb3a	10
4-ethyl guaiacol	1/100	Canton-S (D. melanogaster)	pb3a	4
4-ethyl guaiacol	1/100	Canton-S (D. melanogaster)	pb3a	6
4-ethyl guaiacol	1/100	Canton-S (D. melanogaster)	pb3a	12
4-ethyl guaiacol	1/100	Canton-S (D. melanogaster)	pb3a	14
4-ethyl guaiacol	1/100	Canton-S (D. melanogaster)	pb3a	4
4-ethyl guaiacol	1/100	Canton-S (D. melanogaster)	pb3a	6
4-ethyl guaiacol	1/100	Canton-S (D. melanogaster)	pb3a	-12
4-ethyl guaiacol	1/100	Canton-S (D. melanogaster)	pb3a	4
4-ethyl guaiacol	1/100	Canton-S (D. melanogaster)	pb3a	4
4-ethyl guaiacol	1/100	Canton-S (D. melanogaster)	pb3b	-4
4-ethyl guaiacol	1/100	Canton-S (D. melanogaster)	pb3b	2
4-ethyl guaiacol	1/100	Canton-S (D. melanogaster)	pb3b	4
4-ethyl guaiacol	1/100	Canton-S (D. melanogaster)	pb3b	16
4-ethyl guaiacol	1/100	Canton-S (D. melanogaster)	pb3b	0
4-ethyl guaiacol	1/100	Canton-S (D. melanogaster)	pb3b	-6
4-ethyl guaiacol	1/100	Canton-S (D. melanogaster)	pb3b	-2
4-ethyl guaiacol	1/100	Canton-S (D. melanogaster)	pb3b	-12
4-ethyl guaiacol	1/100	Canton-S (D. melanogaster)	pb3b	0
4-ethyl guaiacol	1/100	Canton-S (D. melanogaster)	pb3b	14
4-ethyl guaiacol	1/100	Canton-S (D. melanogaster)	pb3b	-14
4-ethyl guaiacol	1/100	Canton-S (D. melanogaster)	pb3b	2
ethyl acetate	1/100	Canton-S (D. melanogaster)	pb1a	106
ethyl acetate	1/100	Canton-S (D. melanogaster)	pb1a	78
ethyl acetate	1/100	Canton-S (D. melanogaster)	pb1a	74
ethyl acetate	1/100	Canton-S (D. melanogaster)	pb1a	100
ethyl acetate	1/100	Canton-S (D. melanogaster)	pb1a	90
ethyl acetate	1/100	Canton-S (D. melanogaster)	pb1a	66
ethyl acetate	1/100	Canton-S (D. melanogaster)	pb1a	124
ethyl acetate	1/100	Canton-S (D. melanogaster)	pb1a	42
ethyl acetate	1/100	Canton-S (D. melanogaster)	pb1a	122
ethyl acetate	1/100	Canton-S (D. melanogaster)	pb1b	6
ethyl acetate	1/100	Canton-S (D. melanogaster)	pb1b	-8
ethyl acetate	1/100	Canton-S (D. melanogaster)	pb1b	-8
ethyl acetate	1/100	Canton-S (D. melanogaster)	pb1b	-16
ethyl acetate	1/100	Canton-S (D. melanogaster)	pb1b	-8
ethyl acetate	1/100	Canton-S (D. melanogaster)	pb1b	2
ethyl acetate	1/100	Canton-S (D. melanogaster)	pb1b	-26
ethyl acetate	1/100	Canton-S (D. melanogaster)	pb1b	-8
ethyl acetate	1/100	Canton-S (D. melanogaster)	pb1b	0
ethyl acetate	1/100	Canton-S (D. melanogaster)	pb2a	6
ethyl acetate	1/100	Canton-S (D. melanogaster)	pb2a	4
ethyl acetate	1/100	Canton-S (D. melanogaster)	pb2a	0
ethyl acetate	1/100	Canton-S (D. melanogaster)	pb2a	2
ethyl acetate	1/100	Canton-S (D. melanogaster)	pb2a	4
ethyl acetate	1/100	Canton-S (D. melanogaster)	pb2a	18
ethyl acetate	1/100	Canton-S (D. melanogaster)	pb2a	-2
ethyl acetate	1/100	Canton-S (D. melanogaster)	pb2b	4
ethyl acetate	1/100	Canton-S (D. melanogaster)	pb2b	16
ethyl acetate	1/100	Canton-S (D. melanogaster)	pb2b	2
ethyl acetate	1/100	Canton-S (D. melanogaster)	pb2b	2
ethyl acetate	1/100	Canton-S (D. melanogaster)	pb2b	8
ethyl acetate	1/100	Canton-S (D. melanogaster)	pb2b	-4
ethyl acetate	1/100	Canton-S (D. melanogaster)	pb2b	0
ethyl acetate	1/100	Canton-S (D. melanogaster)	pb3a	-2
ethyl acetate	1/100	Canton-S (D. melanogaster)	pb3a	8
ethyl acetate	1/100	Canton-S (D. melanogaster)	pb3a	0
ethyl acetate	1/100	Canton-S (D. melanogaster)	pb3a	18
ethyl acetate	1/100	Canton-S (D. melanogaster)	pb3a	0
ethyl acetate	1/100	Canton-S (D. melanogaster)	pb3a	6
ethyl acetate	1/100	Canton-S (D. melanogaster)	pb3a	-10
ethyl acetate	1/100	Canton-S (D. melanogaster)	pb3a	6
ethyl acetate	1/100	Canton-S (D. melanogaster)	pb3a	6
ethyl acetate	1/100	Canton-S (D. melanogaster)	pb3a	-14
ethyl acetate	1/100	Canton-S (D. melanogaster)	pb3a	-2
ethyl acetate	1/100	Canton-S (D. melanogaster)	pb3a	0
ethyl acetate	1/100	Canton-S (D. melanogaster)	pb3b	4
ethyl acetate	1/100	Canton-S (D. melanogaster)	pb3b	-4
ethyl acetate	1/100	Canton-S (D. melanogaster)	pb3b	0
ethyl acetate	1/100	Canton-S (D. melanogaster)	pb3b	8
ethyl acetate	1/100	Canton-S (D. melanogaster)	pb3b	-16
ethyl acetate	1/100	Canton-S (D. melanogaster)	pb3b	0
ethyl acetate	1/100	Canton-S (D. melanogaster)	pb3b	-2
ethyl acetate	1/100	Canton-S (D. melanogaster)	pb3b	-6
ethyl acetate	1/100	Canton-S (D. melanogaster)	pb3b	18
ethyl acetate	1/100	Canton-S (D. melanogaster)	pb3b	14
ethyl acetate	1/100	Canton-S (D. melanogaster)	pb3b	-6
ethyl acetate	1/100	Canton-S (D. melanogaster)	pb3b	-6
2-heptanone	1/100	Canton-S (D. melanogaster)	pb1a	156
2-heptanone	1/100	Canton-S (D. melanogaster)	pb1a	194
2-heptanone	1/100	Canton-S (D. melanogaster)	pb1a	118
2-heptanone	1/100	Canton-S (D. melanogaster)	pb1a	202
2-heptanone	1/100	Canton-S (D. melanogaster)	pb1a	118
2-heptanone	1/100	Canton-S (D. melanogaster)	pb1a	186
2-heptanone	1/100	Canton-S (D. melanogaster)	pb1a	244
2-heptanone	1/100	Canton-S (D. melanogaster)	pb1a	102
2-heptanone	1/100	Canton-S (D. melanogaster)	pb1a	126
2-heptanone	1/100	Canton-S (D. melanogaster)	pb1b	-4
2-heptanone	1/100	Canton-S (D. melanogaster)	pb1b	-6
2-heptanone	1/100	Canton-S (D. melanogaster)	pb1b	-10
2-heptanone	1/100	Canton-S (D. melanogaster)	pb1b	-14
2-heptanone	1/100	Canton-S (D. melanogaster)	pb1b	-4
2-heptanone	1/100	Canton-S (D. melanogaster)	pb1b	-8
2-heptanone	1/100	Canton-S (D. melanogaster)	pb1b	-32
2-heptanone	1/100	Canton-S (D. melanogaster)	pb1b	-2
2-heptanone	1/100	Canton-S (D. melanogaster)	pb1b	-10
2-heptanone	1/100	Canton-S (D. melanogaster)	pb2a	4
2-heptanone	1/100	Canton-S (D. melanogaster)	pb2a	2
2-heptanone	1/100	Canton-S (D. melanogaster)	pb2a	6
2-heptanone	1/100	Canton-S (D. melanogaster)	pb2a	2
2-heptanone	1/100	Canton-S (D. melanogaster)	pb2a	0
2-heptanone	1/100	Canton-S (D. melanogaster)	pb2a	18
2-heptanone	1/100	Canton-S (D. melanogaster)	pb2a	-6
2-heptanone	1/100	Canton-S (D. melanogaster)	pb2b	0
2-heptanone	1/100	Canton-S (D. melanogaster)	pb2b	12
2-heptanone	1/100	Canton-S (D. melanogaster)	pb2b	-2
2-heptanone	1/100	Canton-S (D. melanogaster)	pb2b	2
2-heptanone	1/100	Canton-S (D. melanogaster)	pb2b	14
2-heptanone	1/100	Canton-S (D. melanogaster)	pb2b	-18
2-heptanone	1/100	Canton-S (D. melanogaster)	pb2b	-6
2-heptanone	1/100	Canton-S (D. melanogaster)	pb3a	10
2-heptanone	1/100	Canton-S (D. melanogaster)	pb3a	6
2-heptanone	1/100	Canton-S (D. melanogaster)	pb3a	-2
2-heptanone	1/100	Canton-S (D. melanogaster)	pb3a	0
2-heptanone	1/100	Canton-S (D. melanogaster)	pb3a	4
2-heptanone	1/100	Canton-S (D. melanogaster)	pb3a	10
2-heptanone	1/100	Canton-S (D. melanogaster)	pb3a	14
2-heptanone	1/100	Canton-S (D. melanogaster)	pb3a	8
2-heptanone	1/100	Canton-S (D. melanogaster)	pb3a	2
2-heptanone	1/100	Canton-S (D. melanogaster)	pb3a	2
2-heptanone	1/100	Canton-S (D. melanogaster)	pb3a	0
2-heptanone	1/100	Canton-S (D. melanogaster)	pb3a	14
2-heptanone	1/100	Canton-S (D. melanogaster)	pb3b	46
2-heptanone	1/100	Canton-S (D. melanogaster)	pb3b	26
2-heptanone	1/100	Canton-S (D. melanogaster)	pb3b	72
2-heptanone	1/100	Canton-S (D. melanogaster)	pb3b	26
2-heptanone	1/100	Canton-S (D. melanogaster)	pb3b	22
2-heptanone	1/100	Canton-S (D. melanogaster)	pb3b	4
2-heptanone	1/100	Canton-S (D. melanogaster)	pb3b	-4
2-heptanone	1/100	Canton-S (D. melanogaster)	pb3b	-2
2-heptanone	1/100	Canton-S (D. melanogaster)	pb3b	12
2-heptanone	1/100	Canton-S (D. melanogaster)	pb3b	12
2-heptanone	1/100	Canton-S (D. melanogaster)	pb3b	-14
2-heptanone	1/100	Canton-S (D. melanogaster)	pb3b	-4
phenethyl alcohol	1/100	Canton-S (D. melanogaster)	pb1a	-6
phenethyl alcohol	1/100	Canton-S (D. melanogaster)	pb1a	6
phenethyl alcohol	1/100	Canton-S (D. melanogaster)	pb1a	6
phenethyl alcohol	1/100	Canton-S (D. melanogaster)	pb1a	12
phenethyl alcohol	1/100	Canton-S (D. melanogaster)	pb1a	10
phenethyl alcohol	1/100	Canton-S (D. melanogaster)	pb1a	-8
phenethyl alcohol	1/100	Canton-S (D. melanogaster)	pb1a	-2
phenethyl alcohol	1/100	Canton-S (D. melanogaster)	pb1a	18
phenethyl alcohol	1/100	Canton-S (D. melanogaster)	pb1a	0
phenethyl alcohol	1/100	Canton-S (D. melanogaster)	pb1b	6
phenethyl alcohol	1/100	Canton-S (D. melanogaster)	pb1b	2
phenethyl alcohol	1/100	Canton-S (D. melanogaster)	pb1b	2
phenethyl alcohol	1/100	Canton-S (D. melanogaster)	pb1b	-6
phenethyl alcohol	1/100	Canton-S (D. melanogaster)	pb1b	10
phenethyl alcohol	1/100	Canton-S (D. melanogaster)	pb1b	2
phenethyl alcohol	1/100	Canton-S (D. melanogaster)	pb1b	8
phenethyl alcohol	1/100	Canton-S (D. melanogaster)	pb1b	6
phenethyl alcohol	1/100	Canton-S (D. melanogaster)	pb1b	12
phenethyl alcohol	1/100	Canton-S (D. melanogaster)	pb2a	4
phenethyl alcohol	1/100	Canton-S (D. melanogaster)	pb2a	6
phenethyl alcohol	1/100	Canton-S (D. melanogaster)	pb2a	4
phenethyl alcohol	1/100	Canton-S (D. melanogaster)	pb2a	2
phenethyl alcohol	1/100	Canton-S (D. melanogaster)	pb2a	6
phenethyl alcohol	1/100	Canton-S (D. melanogaster)	pb2a	18
phenethyl alcohol	1/100	Canton-S (D. melanogaster)	pb2a	4
phenethyl alcohol	1/100	Canton-S (D. melanogaster)	pb2b	0
phenethyl alcohol	1/100	Canton-S (D. melanogaster)	pb2b	0
phenethyl alcohol	1/100	Canton-S (D. melanogaster)	pb2b	2
phenethyl alcohol	1/100	Canton-S (D. melanogaster)	pb2b	20
phenethyl alcohol	1/100	Canton-S (D. melanogaster)	pb2b	6
phenethyl alcohol	1/100	Canton-S (D. melanogaster)	pb2b	-12
phenethyl alcohol	1/100	Canton-S (D. melanogaster)	pb2b	-8
phenethyl alcohol	1/100	Canton-S (D. melanogaster)	pb3a	6
phenethyl alcohol	1/100	Canton-S (D. melanogaster)	pb3a	10
phenethyl alcohol	1/100	Canton-S (D. melanogaster)	pb3a	12
phenethyl alcohol	1/100	Canton-S (D. melanogaster)	pb3a	16
phenethyl alcohol	1/100	Canton-S (D. melanogaster)	pb3a	10
phenethyl alcohol	1/100	Canton-S (D. melanogaster)	pb3a	12
phenethyl alcohol	1/100	Canton-S (D. melanogaster)	pb3a	26
phenethyl alcohol	1/100	Canton-S (D. melanogaster)	pb3a	8
phenethyl alcohol	1/100	Canton-S (D. melanogaster)	pb3a	4
phenethyl alcohol	1/100	Canton-S (D. melanogaster)	pb3a	-10
phenethyl alcohol	1/100	Canton-S (D. melanogaster)	pb3a	2
phenethyl alcohol	1/100	Canton-S (D. melanogaster)	pb3a	-4
phenethyl alcohol	1/100	Canton-S (D. melanogaster)	pb3b	-2
phenethyl alcohol	1/100	Canton-S (D. melanogaster)	pb3b	12
phenethyl alcohol	1/100	Canton-S (D. melanogaster)	pb3b	-10
phenethyl alcohol	1/100	Canton-S (D. melanogaster)	pb3b	6
phenethyl alcohol	1/100	Canton-S (D. melanogaster)	pb3b	2
phenethyl alcohol	1/100	Canton-S (D. melanogaster)	pb3b	-12
phenethyl alcohol	1/100	Canton-S (D. melanogaster)	pb3b	2
phenethyl alcohol	1/100	Canton-S (D. melanogaster)	pb3b	0
phenethyl alcohol	1/100	Canton-S (D. melanogaster)	pb3b	4
phenethyl alcohol	1/100	Canton-S (D. melanogaster)	pb3b	16
phenethyl alcohol	1/100	Canton-S (D. melanogaster)	pb3b	-8
phenethyl alcohol	1/100	Canton-S (D. melanogaster)	pb3b	6
cinnamaldehyde	1/100	Canton-S (D. melanogaster)	pb1a	-2
cinnamaldehyde	1/100	Canton-S (D. melanogaster)	pb1a	16
cinnamaldehyde	1/100	Canton-S (D. melanogaster)	pb1a	12
cinnamaldehyde	1/100	Canton-S (D. melanogaster)	pb1a	18
cinnamaldehyde	1/100	Canton-S (D. melanogaster)	pb1a	8
cinnamaldehyde	1/100	Canton-S (D. melanogaster)	pb1a	0
cinnamaldehyde	1/100	Canton-S (D. melanogaster)	pb1a	0
cinnamaldehyde	1/100	Canton-S (D. melanogaster)	pb1a	8
cinnamaldehyde	1/100	Canton-S (D. melanogaster)	pb1a	4
cinnamaldehyde	1/100	Canton-S (D. melanogaster)	pb1b	18
cinnamaldehyde	1/100	Canton-S (D. melanogaster)	pb1b	0
cinnamaldehyde	1/100	Canton-S (D. melanogaster)	pb1b	4
cinnamaldehyde	1/100	Canton-S (D. melanogaster)	pb1b	-10
cinnamaldehyde	1/100	Canton-S (D. melanogaster)	pb1b	16
cinnamaldehyde	1/100	Canton-S (D. melanogaster)	pb1b	4
cinnamaldehyde	1/100	Canton-S (D. melanogaster)	pb1b	-8
cinnamaldehyde	1/100	Canton-S (D. melanogaster)	pb1b	2
cinnamaldehyde	1/100	Canton-S (D. melanogaster)	pb1b	-2
cinnamaldehyde	1/100	Canton-S (D. melanogaster)	pb2a	6
cinnamaldehyde	1/100	Canton-S (D. melanogaster)	pb2a	6
cinnamaldehyde	1/100	Canton-S (D. melanogaster)	pb2a	6
cinnamaldehyde	1/100	Canton-S (D. melanogaster)	pb2a	-2
cinnamaldehyde	1/100	Canton-S (D. melanogaster)	pb2a	0
cinnamaldehyde	1/100	Canton-S (D. melanogaster)	pb2a	20
cinnamaldehyde	1/100	Canton-S (D. melanogaster)	pb2a	-6
cinnamaldehyde	1/100	Canton-S (D. melanogaster)	pb2b	12
cinnamaldehyde	1/100	Canton-S (D. melanogaster)	pb2b	16
cinnamaldehyde	1/100	Canton-S (D. melanogaster)	pb2b	20
cinnamaldehyde	1/100	Canton-S (D. melanogaster)	pb2b	6
cinnamaldehyde	1/100	Canton-S (D. melanogaster)	pb2b	0
cinnamaldehyde	1/100	Canton-S (D. melanogaster)	pb2b	-6
cinnamaldehyde	1/100	Canton-S (D. melanogaster)	pb2b	-12
cinnamaldehyde	1/100	Canton-S (D. melanogaster)	pb3a	2
cinnamaldehyde	1/100	Canton-S (D. melanogaster)	pb3a	-2
cinnamaldehyde	1/100	Canton-S (D. melanogaster)	pb3a	-2
cinnamaldehyde	1/100	Canton-S (D. melanogaster)	pb3a	-14
cinnamaldehyde	1/100	Canton-S (D. melanogaster)	pb3a	-8
cinnamaldehyde	1/100	Canton-S (D. melanogaster)	pb3a	12
cinnamaldehyde	1/100	Canton-S (D. melanogaster)	pb3a	-4
cinnamaldehyde	1/100	Canton-S (D. melanogaster)	pb3a	8
cinnamaldehyde	1/100	Canton-S (D. melanogaster)	pb3a	14
cinnamaldehyde	1/100	Canton-S (D. melanogaster)	pb3a	-8
cinnamaldehyde	1/100	Canton-S (D. melanogaster)	pb3a	4
cinnamaldehyde	1/100	Canton-S (D. melanogaster)	pb3a	-2
cinnamaldehyde	1/100	Canton-S (D. melanogaster)	pb3b	-2
cinnamaldehyde	1/100	Canton-S (D. melanogaster)	pb3b	-2
cinnamaldehyde	1/100	Canton-S (D. melanogaster)	pb3b	-10
cinnamaldehyde	1/100	Canton-S (D. melanogaster)	pb3b	4
cinnamaldehyde	1/100	Canton-S (D. melanogaster)	pb3b	-16
cinnamaldehyde	1/100	Canton-S (D. melanogaster)	pb3b	-6
cinnamaldehyde	1/100	Canton-S (D. melanogaster)	pb3b	8
cinnamaldehyde	1/100	Canton-S (D. melanogaster)	pb3b	-2
cinnamaldehyde	1/100	Canton-S (D. melanogaster)	pb3b	0
cinnamaldehyde	1/100	Canton-S (D. melanogaster)	pb3b	16
cinnamaldehyde	1/100	Canton-S (D. melanogaster)	pb3b	-10
cinnamaldehyde	1/100	Canton-S (D. melanogaster)	pb3b	0
2-hexanol	1/100	Canton-S (D. melanogaster)	pb1a	84
2-hexanol	1/100	Canton-S (D. melanogaster)	pb1a	80
2-hexanol	1/100	Canton-S (D. melanogaster)	pb1a	58
2-hexanol	1/100	Canton-S (D. melanogaster)	pb1a	126
2-hexanol	1/100	Canton-S (D. melanogaster)	pb1a	64
2-hexanol	1/100	Canton-S (D. melanogaster)	pb1a	96
2-hexanol	1/100	Canton-S (D. melanogaster)	pb1a	20
2-hexanol	1/100	Canton-S (D. melanogaster)	pb1a	42
2-hexanol	1/100	Canton-S (D. melanogaster)	pb1a	48
2-hexanol	1/100	Canton-S (D. melanogaster)	pb1b	-2
2-hexanol	1/100	Canton-S (D. melanogaster)	pb1b	-10
2-hexanol	1/100	Canton-S (D. melanogaster)	pb1b	-2
2-hexanol	1/100	Canton-S (D. melanogaster)	pb1b	-14
2-hexanol	1/100	Canton-S (D. melanogaster)	pb1b	0
2-hexanol	1/100	Canton-S (D. melanogaster)	pb1b	-4
2-hexanol	1/100	Canton-S (D. melanogaster)	pb1b	-18
2-hexanol	1/100	Canton-S (D. melanogaster)	pb1b	-8
2-hexanol	1/100	Canton-S (D. melanogaster)	pb1b	-2
2-hexanol	1/100	Canton-S (D. melanogaster)	pb2a	0
2-hexanol	1/100	Canton-S (D. melanogaster)	pb2a	2
2-hexanol	1/100	Canton-S (D. melanogaster)	pb2a	2
2-hexanol	1/100	Canton-S (D. melanogaster)	pb2a	2
2-hexanol	1/100	Canton-S (D. melanogaster)	pb2a	4
2-hexanol	1/100	Canton-S (D. melanogaster)	pb2a	14
2-hexanol	1/100	Canton-S (D. melanogaster)	pb2a	0
2-hexanol	1/100	Canton-S (D. melanogaster)	pb2b	-2
2-hexanol	1/100	Canton-S (D. melanogaster)	pb2b	6
2-hexanol	1/100	Canton-S (D. melanogaster)	pb2b	-4
2-hexanol	1/100	Canton-S (D. melanogaster)	pb2b	8
2-hexanol	1/100	Canton-S (D. melanogaster)	pb2b	-4
2-hexanol	1/100	Canton-S (D. melanogaster)	pb2b	-18
2-hexanol	1/100	Canton-S (D. melanogaster)	pb2b	-4
2-hexanol	1/100	Canton-S (D. melanogaster)	pb3a	16
2-hexanol	1/100	Canton-S (D. melanogaster)	pb3a	36
2-hexanol	1/100	Canton-S (D. melanogaster)	pb3a	14
2-hexanol	1/100	Canton-S (D. melanogaster)	pb3a	40
2-hexanol	1/100	Canton-S (D. melanogaster)	pb3a	44
2-hexanol	1/100	Canton-S (D. melanogaster)	pb3a	26
2-hexanol	1/100	Canton-S (D. melanogaster)	pb3a	14
2-hexanol	1/100	Canton-S (D. melanogaster)	pb3a	2
2-hexanol	1/100	Canton-S (D. melanogaster)	pb3a	0
2-hexanol	1/100	Canton-S (D. melanogaster)	pb3a	-6
2-hexanol	1/100	Canton-S (D. melanogaster)	pb3a	-8
2-hexanol	1/100	Canton-S (D. melanogaster)	pb3a	12
2-hexanol	1/100	Canton-S (D. melanogaster)	pb3b	14
2-hexanol	1/100	Canton-S (D. melanogaster)	pb3b	6
2-hexanol	1/100	Canton-S (D. melanogaster)	pb3b	2
2-hexanol	1/100	Canton-S (D. melanogaster)	pb3b	0
2-hexanol	1/100	Canton-S (D. melanogaster)	pb3b	-12
2-hexanol	1/100	Canton-S (D. melanogaster)	pb3b	-14
2-hexanol	1/100	Canton-S (D. melanogaster)	pb3b	8
2-hexanol	1/100	Canton-S (D. melanogaster)	pb3b	0
2-hexanol	1/100	Canton-S (D. melanogaster)	pb3b	4
2-hexanol	1/100	Canton-S (D. melanogaster)	pb3b	12
2-hexanol	1/100	Canton-S (D. melanogaster)	pb3b	4
2-hexanol	1/100	Canton-S (D. melanogaster)	pb3b	-6
guaiacol	1/100	Canton-S (D. melanogaster)	pb1a	8
guaiacol	1/100	Canton-S (D. melanogaster)	pb1a	16
guaiacol	1/100	Canton-S (D. melanogaster)	pb1a	-2
guaiacol	1/100	Canton-S (D. melanogaster)	pb1a	20
guaiacol	1/100	Canton-S (D. melanogaster)	pb1a	-4
guaiacol	1/100	Canton-S (D. melanogaster)	pb1a	0
guaiacol	1/100	Canton-S (D. melanogaster)	pb1a	2
guaiacol	1/100	Canton-S (D. melanogaster)	pb1a	6
guaiacol	1/100	Canton-S (D. melanogaster)	pb1a	2
guaiacol	1/100	Canton-S (D. melanogaster)	pb1b	16
guaiacol	1/100	Canton-S (D. melanogaster)	pb1b	32
guaiacol	1/100	Canton-S (D. melanogaster)	pb1b	24
guaiacol	1/100	Canton-S (D. melanogaster)	pb1b	22
guaiacol	1/100	Canton-S (D. melanogaster)	pb1b	44
guaiacol	1/100	Canton-S (D. melanogaster)	pb1b	34
guaiacol	1/100	Canton-S (D. melanogaster)	pb1b	110
guaiacol	1/100	Canton-S (D. melanogaster)	pb1b	44
guaiacol	1/100	Canton-S (D. melanogaster)	pb1b	16
guaiacol	1/100	Canton-S (D. melanogaster)	pb2a	10
guaiacol	1/100	Canton-S (D. melanogaster)	pb2a	8
guaiacol	1/100	Canton-S (D. melanogaster)	pb2a	8
guaiacol	1/100	Canton-S (D. melanogaster)	pb2a	0
guaiacol	1/100	Canton-S (D. melanogaster)	pb2a	2
guaiacol	1/100	Canton-S (D. melanogaster)	pb2a	22
guaiacol	1/100	Canton-S (D. melanogaster)	pb2a	-2
guaiacol	1/100	Canton-S (D. melanogaster)	pb2b	146
guaiacol	1/100	Canton-S (D. melanogaster)	pb2b	108
guaiacol	1/100	Canton-S (D. melanogaster)	pb2b	258
guaiacol	1/100	Canton-S (D. melanogaster)	pb2b	146
guaiacol	1/100	Canton-S (D. melanogaster)	pb2b	136
guaiacol	1/100	Canton-S (D. melanogaster)	pb2b	108
guaiacol	1/100	Canton-S (D. melanogaster)	pb2b	114
guaiacol	1/100	Canton-S (D. melanogaster)	pb3a	20
guaiacol	1/100	Canton-S (D. melanogaster)	pb3a	2
guaiacol	1/100	Canton-S (D. melanogaster)	pb3a	14
guaiacol	1/100	Canton-S (D. melanogaster)	pb3a	8
guaiacol	1/100	Canton-S (D. melanogaster)	pb3a	-4
guaiacol	1/100	Canton-S (D. melanogaster)	pb3a	4
guaiacol	1/100	Canton-S (D. melanogaster)	pb3a	-6
guaiacol	1/100	Canton-S (D. melanogaster)	pb3a	4
guaiacol	1/100	Canton-S (D. melanogaster)	pb3a	-2
guaiacol	1/100	Canton-S (D. melanogaster)	pb3a	-4
guaiacol	1/100	Canton-S (D. melanogaster)	pb3a	-4
guaiacol	1/100	Canton-S (D. melanogaster)	pb3a	-4
guaiacol	1/100	Canton-S (D. melanogaster)	pb3b	4
guaiacol	1/100	Canton-S (D. melanogaster)	pb3b	-4
guaiacol	1/100	Canton-S (D. melanogaster)	pb3b	4
guaiacol	1/100	Canton-S (D. melanogaster)	pb3b	8
guaiacol	1/100	Canton-S (D. melanogaster)	pb3b	-14
guaiacol	1/100	Canton-S (D. melanogaster)	pb3b	-8
guaiacol	1/100	Canton-S (D. melanogaster)	pb3b	-4
guaiacol	1/100	Canton-S (D. melanogaster)	pb3b	-6
guaiacol	1/100	Canton-S (D. melanogaster)	pb3b	-2
guaiacol	1/100	Canton-S (D. melanogaster)	pb3b	4
guaiacol	1/100	Canton-S (D. melanogaster)	pb3b	-8
guaiacol	1/100	Canton-S (D. melanogaster)	pb3b	-4
phenethyl acetate	1/100	Canton-S (D. melanogaster)	pb1a	-4
phenethyl acetate	1/100	Canton-S (D. melanogaster)	pb1a	16
phenethyl acetate	1/100	Canton-S (D. melanogaster)	pb1a	4
phenethyl acetate	1/100	Canton-S (D. melanogaster)	pb1a	14
phenethyl acetate	1/100	Canton-S (D. melanogaster)	pb1a	4
phenethyl acetate	1/100	Canton-S (D. melanogaster)	pb1a	-2
phenethyl acetate	1/100	Canton-S (D. melanogaster)	pb1a	10
phenethyl acetate	1/100	Canton-S (D. melanogaster)	pb1a	4
phenethyl acetate	1/100	Canton-S (D. melanogaster)	pb1a	18
phenethyl acetate	1/100	Canton-S (D. melanogaster)	pb1b	2
phenethyl acetate	1/100	Canton-S (D. melanogaster)	pb1b	4
phenethyl acetate	1/100	Canton-S (D. melanogaster)	pb1b	-8
phenethyl acetate	1/100	Canton-S (D. melanogaster)	pb1b	8
phenethyl acetate	1/100	Canton-S (D. melanogaster)	pb1b	4
phenethyl acetate	1/100	Canton-S (D. melanogaster)	pb1b	-10
phenethyl acetate	1/100	Canton-S (D. melanogaster)	pb1b	-18
phenethyl acetate	1/100	Canton-S (D. melanogaster)	pb1b	2
phenethyl acetate	1/100	Canton-S (D. melanogaster)	pb1b	-2
phenethyl acetate	1/100	Canton-S (D. melanogaster)	pb2a	-2
phenethyl acetate	1/100	Canton-S (D. melanogaster)	pb2a	-6
phenethyl acetate	1/100	Canton-S (D. melanogaster)	pb2a	6
phenethyl acetate	1/100	Canton-S (D. melanogaster)	pb2a	-2
phenethyl acetate	1/100	Canton-S (D. melanogaster)	pb2a	2
phenethyl acetate	1/100	Canton-S (D. melanogaster)	pb2a	6
phenethyl acetate	1/100	Canton-S (D. melanogaster)	pb2a	-2
phenethyl acetate	1/100	Canton-S (D. melanogaster)	pb2b	-4
phenethyl acetate	1/100	Canton-S (D. melanogaster)	pb2b	4
phenethyl acetate	1/100	Canton-S (D. melanogaster)	pb2b	-4
phenethyl acetate	1/100	Canton-S (D. melanogaster)	pb2b	0
phenethyl acetate	1/100	Canton-S (D. melanogaster)	pb2b	4
phenethyl acetate	1/100	Canton-S (D. melanogaster)	pb2b	-14
phenethyl acetate	1/100	Canton-S (D. melanogaster)	pb2b	-10
phenethyl acetate	1/100	Canton-S (D. melanogaster)	pb3a	6
phenethyl acetate	1/100	Canton-S (D. melanogaster)	pb3a	4
phenethyl acetate	1/100	Canton-S (D. melanogaster)	pb3a	0
phenethyl acetate	1/100	Canton-S (D. melanogaster)	pb3a	-2
phenethyl acetate	1/100	Canton-S (D. melanogaster)	pb3a	0
phenethyl acetate	1/100	Canton-S (D. melanogaster)	pb3a	-6
phenethyl acetate	1/100	Canton-S (D. melanogaster)	pb3a	-14
phenethyl acetate	1/100	Canton-S (D. melanogaster)	pb3a	0
phenethyl acetate	1/100	Canton-S (D. melanogaster)	pb3a	-2
phenethyl acetate	1/100	Canton-S (D. melanogaster)	pb3a	-10
phenethyl acetate	1/100	Canton-S (D. melanogaster)	pb3a	24
phenethyl acetate	1/100	Canton-S (D. melanogaster)	pb3a	0
phenethyl acetate	1/100	Canton-S (D. melanogaster)	pb3b	120
phenethyl acetate	1/100	Canton-S (D. melanogaster)	pb3b	102
phenethyl acetate	1/100	Canton-S (D. melanogaster)	pb3b	138
phenethyl acetate	1/100	Canton-S (D. melanogaster)	pb3b	154
phenethyl acetate	1/100	Canton-S (D. melanogaster)	pb3b	62
phenethyl acetate	1/100	Canton-S (D. melanogaster)	pb3b	218
phenethyl acetate	1/100	Canton-S (D. melanogaster)	pb3b	230
phenethyl acetate	1/100	Canton-S (D. melanogaster)	pb3b	172
phenethyl acetate	1/100	Canton-S (D. melanogaster)	pb3b	140
phenethyl acetate	1/100	Canton-S (D. melanogaster)	pb3b	200
phenethyl acetate	1/100	Canton-S (D. melanogaster)	pb3b	168
phenethyl acetate	1/100	Canton-S (D. melanogaster)	pb3b	130
methyl salicylate	1/100	Canton-S (D. melanogaster)	pb1a	-8
methyl salicylate	1/100	Canton-S (D. melanogaster)	pb1a	6
methyl salicylate	1/100	Canton-S (D. melanogaster)	pb1a	4
methyl salicylate	1/100	Canton-S (D. melanogaster)	pb1a	12
methyl salicylate	1/100	Canton-S (D. melanogaster)	pb1a	4
methyl salicylate	1/100	Canton-S (D. melanogaster)	pb1a	-8
methyl salicylate	1/100	Canton-S (D. melanogaster)	pb1a	34
methyl salicylate	1/100	Canton-S (D. melanogaster)	pb1a	12
methyl salicylate	1/100	Canton-S (D. melanogaster)	pb1a	0
methyl salicylate	1/100	Canton-S (D. melanogaster)	pb1b	2
methyl salicylate	1/100	Canton-S (D. melanogaster)	pb1b	4
methyl salicylate	1/100	Canton-S (D. melanogaster)	pb1b	-2
methyl salicylate	1/100	Canton-S (D. melanogaster)	pb1b	2
methyl salicylate	1/100	Canton-S (D. melanogaster)	pb1b	0
methyl salicylate	1/100	Canton-S (D. melanogaster)	pb1b	-6
methyl salicylate	1/100	Canton-S (D. melanogaster)	pb1b	-34
methyl salicylate	1/100	Canton-S (D. melanogaster)	pb1b	-4
methyl salicylate	1/100	Canton-S (D. melanogaster)	pb1b	4
methyl salicylate	1/100	Canton-S (D. melanogaster)	pb2a	6
methyl salicylate	1/100	Canton-S (D. melanogaster)	pb2a	6
methyl salicylate	1/100	Canton-S (D. melanogaster)	pb2a	0
methyl salicylate	1/100	Canton-S (D. melanogaster)	pb2a	0
methyl salicylate	1/100	Canton-S (D. melanogaster)	pb2a	4
methyl salicylate	1/100	Canton-S (D. melanogaster)	pb2a	8
methyl salicylate	1/100	Canton-S (D. melanogaster)	pb2a	0
methyl salicylate	1/100	Canton-S (D. melanogaster)	pb2b	8
methyl salicylate	1/100	Canton-S (D. melanogaster)	pb2b	18
methyl salicylate	1/100	Canton-S (D. melanogaster)	pb2b	30
methyl salicylate	1/100	Canton-S (D. melanogaster)	pb2b	6
methyl salicylate	1/100	Canton-S (D. melanogaster)	pb2b	0
methyl salicylate	1/100	Canton-S (D. melanogaster)	pb2b	8
methyl salicylate	1/100	Canton-S (D. melanogaster)	pb2b	4
methyl salicylate	1/100	Canton-S (D. melanogaster)	pb3a	12
methyl salicylate	1/100	Canton-S (D. melanogaster)	pb3a	12
methyl salicylate	1/100	Canton-S (D. melanogaster)	pb3a	8
methyl salicylate	1/100	Canton-S (D. melanogaster)	pb3a	10
methyl salicylate	1/100	Canton-S (D. melanogaster)	pb3a	16
methyl salicylate	1/100	Canton-S (D. melanogaster)	pb3a	8
methyl salicylate	1/100	Canton-S (D. melanogaster)	pb3a	4
methyl salicylate	1/100	Canton-S (D. melanogaster)	pb3a	12
methyl salicylate	1/100	Canton-S (D. melanogaster)	pb3a	0
methyl salicylate	1/100	Canton-S (D. melanogaster)	pb3a	-10
methyl salicylate	1/100	Canton-S (D. melanogaster)	pb3a	-2
methyl salicylate	1/100	Canton-S (D. melanogaster)	pb3a	6
methyl salicylate	1/100	Canton-S (D. melanogaster)	pb3b	6
methyl salicylate	1/100	Canton-S (D. melanogaster)	pb3b	8
methyl salicylate	1/100	Canton-S (D. melanogaster)	pb3b	8
methyl salicylate	1/100	Canton-S (D. melanogaster)	pb3b	2
methyl salicylate	1/100	Canton-S (D. melanogaster)	pb3b	-12
methyl salicylate	1/100	Canton-S (D. melanogaster)	pb3b	-6
methyl salicylate	1/100	Canton-S (D. melanogaster)	pb3b	-6
methyl salicylate	1/100	Canton-S (D. melanogaster)	pb3b	-4
methyl salicylate	1/100	Canton-S (D. melanogaster)	pb3b	0
methyl salicylate	1/100	Canton-S (D. melanogaster)	pb3b	6
methyl salicylate	1/100	Canton-S (D. melanogaster)	pb3b	4
methyl salicylate	1/100	Canton-S (D. melanogaster)	pb3b	4
AITC	1/100	Canton-S (D. melanogaster)	pb1a	148
AITC	1/100	Canton-S (D. melanogaster)	pb1a	126
AITC	1/100	Canton-S (D. melanogaster)	pb1a	118
AITC	1/100	Canton-S (D. melanogaster)	pb1a	140
AITC	1/100	Canton-S (D. melanogaster)	pb1a	114
AITC	1/100	Canton-S (D. melanogaster)	pb1a	124
AITC	1/100	Canton-S (D. melanogaster)	pb1a	164
AITC	1/100	Canton-S (D. melanogaster)	pb1a	62
AITC	1/100	Canton-S (D. melanogaster)	pb1a	78
AITC	1/100	Canton-S (D. melanogaster)	pb1b	2
AITC	1/100	Canton-S (D. melanogaster)	pb1b	-16
AITC	1/100	Canton-S (D. melanogaster)	pb1b	-6
AITC	1/100	Canton-S (D. melanogaster)	pb1b	-22
AITC	1/100	Canton-S (D. melanogaster)	pb1b	-2
AITC	1/100	Canton-S (D. melanogaster)	pb1b	-4
AITC	1/100	Canton-S (D. melanogaster)	pb1b	-36
AITC	1/100	Canton-S (D. melanogaster)	pb1b	2
AITC	1/100	Canton-S (D. melanogaster)	pb1b	-4
AITC	1/100	Canton-S (D. melanogaster)	pb2a	0
AITC	1/100	Canton-S (D. melanogaster)	pb2a	2
AITC	1/100	Canton-S (D. melanogaster)	pb2a	2
AITC	1/100	Canton-S (D. melanogaster)	pb2a	-4
AITC	1/100	Canton-S (D. melanogaster)	pb2a	-2
AITC	1/100	Canton-S (D. melanogaster)	pb2a	16
AITC	1/100	Canton-S (D. melanogaster)	pb2a	-6
AITC	1/100	Canton-S (D. melanogaster)	pb2b	-2
AITC	1/100	Canton-S (D. melanogaster)	pb2b	6
AITC	1/100	Canton-S (D. melanogaster)	pb2b	-2
AITC	1/100	Canton-S (D. melanogaster)	pb2b	10
AITC	1/100	Canton-S (D. melanogaster)	pb2b	0
AITC	1/100	Canton-S (D. melanogaster)	pb2b	-18
AITC	1/100	Canton-S (D. melanogaster)	pb2b	-8
AITC	1/100	Canton-S (D. melanogaster)	pb3a	10
AITC	1/100	Canton-S (D. melanogaster)	pb3a	8
AITC	1/100	Canton-S (D. melanogaster)	pb3a	8
AITC	1/100	Canton-S (D. melanogaster)	pb3a	14
AITC	1/100	Canton-S (D. melanogaster)	pb3a	2
AITC	1/100	Canton-S (D. melanogaster)	pb3a	4
AITC	1/100	Canton-S (D. melanogaster)	pb3a	6
AITC	1/100	Canton-S (D. melanogaster)	pb3a	10
AITC	1/100	Canton-S (D. melanogaster)	pb3a	18
AITC	1/100	Canton-S (D. melanogaster)	pb3a	-2
AITC	1/100	Canton-S (D. melanogaster)	pb3a	8
AITC	1/100	Canton-S (D. melanogaster)	pb3a	4
AITC	1/100	Canton-S (D. melanogaster)	pb3b	-2
AITC	1/100	Canton-S (D. melanogaster)	pb3b	4
AITC	1/100	Canton-S (D. melanogaster)	pb3b	-10
AITC	1/100	Canton-S (D. melanogaster)	pb3b	0
AITC	1/100	Canton-S (D. melanogaster)	pb3b	-14
AITC	1/100	Canton-S (D. melanogaster)	pb3b	-12
AITC	1/100	Canton-S (D. melanogaster)	pb3b	2
AITC	1/100	Canton-S (D. melanogaster)	pb3b	-4
AITC	1/100	Canton-S (D. melanogaster)	pb3b	14
AITC	1/100	Canton-S (D. melanogaster)	pb3b	10
AITC	1/100	Canton-S (D. melanogaster)	pb3b	-10
AITC	1/100	Canton-S (D. melanogaster)	pb3b	-4
IBITC	1/100	Canton-S (D. melanogaster)	pb1a	-16
IBITC	1/100	Canton-S (D. melanogaster)	pb1a	10
IBITC	1/100	Canton-S (D. melanogaster)	pb1a	6
IBITC	1/100	Canton-S (D. melanogaster)	pb1a	6
IBITC	1/100	Canton-S (D. melanogaster)	pb1a	6
IBITC	1/100	Canton-S (D. melanogaster)	pb1a	-8
IBITC	1/100	Canton-S (D. melanogaster)	pb1a	-8
IBITC	1/100	Canton-S (D. melanogaster)	pb1a	2
IBITC	1/100	Canton-S (D. melanogaster)	pb1a	4
IBITC	1/100	Canton-S (D. melanogaster)	pb1b	8
IBITC	1/100	Canton-S (D. melanogaster)	pb1b	12
IBITC	1/100	Canton-S (D. melanogaster)	pb1b	-6
IBITC	1/100	Canton-S (D. melanogaster)	pb1b	10
IBITC	1/100	Canton-S (D. melanogaster)	pb1b	2
IBITC	1/100	Canton-S (D. melanogaster)	pb1b	4
IBITC	1/100	Canton-S (D. melanogaster)	pb1b	-18
IBITC	1/100	Canton-S (D. melanogaster)	pb1b	2
IBITC	1/100	Canton-S (D. melanogaster)	pb1b	-2
IBITC	1/100	Canton-S (D. melanogaster)	pb2a	0
IBITC	1/100	Canton-S (D. melanogaster)	pb2a	2
IBITC	1/100	Canton-S (D. melanogaster)	pb2a	0
IBITC	1/100	Canton-S (D. melanogaster)	pb2a	-2
IBITC	1/100	Canton-S (D. melanogaster)	pb2a	2
IBITC	1/100	Canton-S (D. melanogaster)	pb2a	16
IBITC	1/100	Canton-S (D. melanogaster)	pb2a	-8
IBITC	1/100	Canton-S (D. melanogaster)	pb2b	6
IBITC	1/100	Canton-S (D. melanogaster)	pb2b	6
IBITC	1/100	Canton-S (D. melanogaster)	pb2b	-4
IBITC	1/100	Canton-S (D. melanogaster)	pb2b	8
IBITC	1/100	Canton-S (D. melanogaster)	pb2b	2
IBITC	1/100	Canton-S (D. melanogaster)	pb2b	-16
IBITC	1/100	Canton-S (D. melanogaster)	pb2b	-4
IBITC	1/100	Canton-S (D. melanogaster)	pb3a	2
IBITC	1/100	Canton-S (D. melanogaster)	pb3a	2
IBITC	1/100	Canton-S (D. melanogaster)	pb3a	0
IBITC	1/100	Canton-S (D. melanogaster)	pb3a	6
IBITC	1/100	Canton-S (D. melanogaster)	pb3a	-8
IBITC	1/100	Canton-S (D. melanogaster)	pb3a	16
IBITC	1/100	Canton-S (D. melanogaster)	pb3a	0
IBITC	1/100	Canton-S (D. melanogaster)	pb3a	4
IBITC	1/100	Canton-S (D. melanogaster)	pb3a	-4
IBITC	1/100	Canton-S (D. melanogaster)	pb3a	-4
IBITC	1/100	Canton-S (D. melanogaster)	pb3a	2
IBITC	1/100	Canton-S (D. melanogaster)	pb3a	2
IBITC	1/100	Canton-S (D. melanogaster)	pb3b	0
IBITC	1/100	Canton-S (D. melanogaster)	pb3b	0
IBITC	1/100	Canton-S (D. melanogaster)	pb3b	-2
IBITC	1/100	Canton-S (D. melanogaster)	pb3b	6
IBITC	1/100	Canton-S (D. melanogaster)	pb3b	-24
IBITC	1/100	Canton-S (D. melanogaster)	pb3b	-12
IBITC	1/100	Canton-S (D. melanogaster)	pb3b	-4
IBITC	1/100	Canton-S (D. melanogaster)	pb3b	-4
IBITC	1/100	Canton-S (D. melanogaster)	pb3b	0
IBITC	1/100	Canton-S (D. melanogaster)	pb3b	16
IBITC	1/100	Canton-S (D. melanogaster)	pb3b	0
IBITC	1/100	Canton-S (D. melanogaster)	pb3b	6
BITC	1/100	Canton-S (D. melanogaster)	pb1a	-2
BITC	1/100	Canton-S (D. melanogaster)	pb1a	20
BITC	1/100	Canton-S (D. melanogaster)	pb1a	4
BITC	1/100	Canton-S (D. melanogaster)	pb1a	22
BITC	1/100	Canton-S (D. melanogaster)	pb1a	0
BITC	1/100	Canton-S (D. melanogaster)	pb1a	4
BITC	1/100	Canton-S (D. melanogaster)	pb1a	2
BITC	1/100	Canton-S (D. melanogaster)	pb1a	6
BITC	1/100	Canton-S (D. melanogaster)	pb1a	16
BITC	1/100	Canton-S (D. melanogaster)	pb1b	4
BITC	1/100	Canton-S (D. melanogaster)	pb1b	-12
BITC	1/100	Canton-S (D. melanogaster)	pb1b	-6
BITC	1/100	Canton-S (D. melanogaster)	pb1b	-4
BITC	1/100	Canton-S (D. melanogaster)	pb1b	8
BITC	1/100	Canton-S (D. melanogaster)	pb1b	4
BITC	1/100	Canton-S (D. melanogaster)	pb1b	-14
BITC	1/100	Canton-S (D. melanogaster)	pb1b	6
BITC	1/100	Canton-S (D. melanogaster)	pb1b	-6
BITC	1/100	Canton-S (D. melanogaster)	pb2a	6
BITC	1/100	Canton-S (D. melanogaster)	pb2a	6
BITC	1/100	Canton-S (D. melanogaster)	pb2a	6
BITC	1/100	Canton-S (D. melanogaster)	pb2a	2
BITC	1/100	Canton-S (D. melanogaster)	pb2a	0
BITC	1/100	Canton-S (D. melanogaster)	pb2a	4
BITC	1/100	Canton-S (D. melanogaster)	pb2a	0
BITC	1/100	Canton-S (D. melanogaster)	pb2b	-2
BITC	1/100	Canton-S (D. melanogaster)	pb2b	8
BITC	1/100	Canton-S (D. melanogaster)	pb2b	6
BITC	1/100	Canton-S (D. melanogaster)	pb2b	0
BITC	1/100	Canton-S (D. melanogaster)	pb2b	2
BITC	1/100	Canton-S (D. melanogaster)	pb2b	-16
BITC	1/100	Canton-S (D. melanogaster)	pb2b	-10
BITC	1/100	Canton-S (D. melanogaster)	pb3a	4
BITC	1/100	Canton-S (D. melanogaster)	pb3a	4
BITC	1/100	Canton-S (D. melanogaster)	pb3a	10
BITC	1/100	Canton-S (D. melanogaster)	pb3a	10
BITC	1/100	Canton-S (D. melanogaster)	pb3a	4
BITC	1/100	Canton-S (D. melanogaster)	pb3a	4
BITC	1/100	Canton-S (D. melanogaster)	pb3a	-8
BITC	1/100	Canton-S (D. melanogaster)	pb3a	8
BITC	1/100	Canton-S (D. melanogaster)	pb3a	2
BITC	1/100	Canton-S (D. melanogaster)	pb3a	-12
BITC	1/100	Canton-S (D. melanogaster)	pb3a	2
BITC	1/100	Canton-S (D. melanogaster)	pb3a	2
BITC	1/100	Canton-S (D. melanogaster)	pb3b	6
BITC	1/100	Canton-S (D. melanogaster)	pb3b	-4
BITC	1/100	Canton-S (D. melanogaster)	pb3b	-10
BITC	1/100	Canton-S (D. melanogaster)	pb3b	4
BITC	1/100	Canton-S (D. melanogaster)	pb3b	-8
BITC	1/100	Canton-S (D. melanogaster)	pb3b	-16
BITC	1/100	Canton-S (D. melanogaster)	pb3b	20
BITC	1/100	Canton-S (D. melanogaster)	pb3b	4
BITC	1/100	Canton-S (D. melanogaster)	pb3b	6
BITC	1/100	Canton-S (D. melanogaster)	pb3b	18
BITC	1/100	Canton-S (D. melanogaster)	pb3b	8
BITC	1/100	Canton-S (D. melanogaster)	pb3b	-4
SBITC	1/100	Canton-S (D. melanogaster)	pb1a	-4
SBITC	1/100	Canton-S (D. melanogaster)	pb1a	6
SBITC	1/100	Canton-S (D. melanogaster)	pb1a	0
SBITC	1/100	Canton-S (D. melanogaster)	pb1a	8
SBITC	1/100	Canton-S (D. melanogaster)	pb1a	2
SBITC	1/100	Canton-S (D. melanogaster)	pb1a	-2
SBITC	1/100	Canton-S (D. melanogaster)	pb1a	10
SBITC	1/100	Canton-S (D. melanogaster)	pb1a	8
SBITC	1/100	Canton-S (D. melanogaster)	pb1a	4
SBITC	1/100	Canton-S (D. melanogaster)	pb1b	8
SBITC	1/100	Canton-S (D. melanogaster)	pb1b	8
SBITC	1/100	Canton-S (D. melanogaster)	pb1b	-4
SBITC	1/100	Canton-S (D. melanogaster)	pb1b	2
SBITC	1/100	Canton-S (D. melanogaster)	pb1b	8
SBITC	1/100	Canton-S (D. melanogaster)	pb1b	-2
SBITC	1/100	Canton-S (D. melanogaster)	pb1b	-22
SBITC	1/100	Canton-S (D. melanogaster)	pb1b	0
SBITC	1/100	Canton-S (D. melanogaster)	pb1b	-4
SBITC	1/100	Canton-S (D. melanogaster)	pb2a	2
SBITC	1/100	Canton-S (D. melanogaster)	pb2a	4
SBITC	1/100	Canton-S (D. melanogaster)	pb2a	0
SBITC	1/100	Canton-S (D. melanogaster)	pb2a	2
SBITC	1/100	Canton-S (D. melanogaster)	pb2a	12
SBITC	1/100	Canton-S (D. melanogaster)	pb2a	18
SBITC	1/100	Canton-S (D. melanogaster)	pb2a	0
SBITC	1/100	Canton-S (D. melanogaster)	pb2b	6
SBITC	1/100	Canton-S (D. melanogaster)	pb2b	14
SBITC	1/100	Canton-S (D. melanogaster)	pb2b	-4
SBITC	1/100	Canton-S (D. melanogaster)	pb2b	4
SBITC	1/100	Canton-S (D. melanogaster)	pb2b	0
SBITC	1/100	Canton-S (D. melanogaster)	pb2b	-4
SBITC	1/100	Canton-S (D. melanogaster)	pb2b	-12
SBITC	1/100	Canton-S (D. melanogaster)	pb3a	2
SBITC	1/100	Canton-S (D. melanogaster)	pb3a	8
SBITC	1/100	Canton-S (D. melanogaster)	pb3a	8
SBITC	1/100	Canton-S (D. melanogaster)	pb3a	14
SBITC	1/100	Canton-S (D. melanogaster)	pb3a	12
SBITC	1/100	Canton-S (D. melanogaster)	pb3a	12
SBITC	1/100	Canton-S (D. melanogaster)	pb3a	-6
SBITC	1/100	Canton-S (D. melanogaster)	pb3a	2
SBITC	1/100	Canton-S (D. melanogaster)	pb3a	2
SBITC	1/100	Canton-S (D. melanogaster)	pb3a	-14
SBITC	1/100	Canton-S (D. melanogaster)	pb3a	0
SBITC	1/100	Canton-S (D. melanogaster)	pb3a	4
SBITC	1/100	Canton-S (D. melanogaster)	pb3b	8
SBITC	1/100	Canton-S (D. melanogaster)	pb3b	2
SBITC	1/100	Canton-S (D. melanogaster)	pb3b	6
SBITC	1/100	Canton-S (D. melanogaster)	pb3b	2
SBITC	1/100	Canton-S (D. melanogaster)	pb3b	-10
SBITC	1/100	Canton-S (D. melanogaster)	pb3b	-6
SBITC	1/100	Canton-S (D. melanogaster)	pb3b	-2
SBITC	1/100	Canton-S (D. melanogaster)	pb3b	-8
SBITC	1/100	Canton-S (D. melanogaster)	pb3b	8
SBITC	1/100	Canton-S (D. melanogaster)	pb3b	12
SBITC	1/100	Canton-S (D. melanogaster)	pb3b	-2
SBITC	1/100	Canton-S (D. melanogaster)	pb3b	6
PITC	1/100	Canton-S (D. melanogaster)	pb1a	-2
PITC	1/100	Canton-S (D. melanogaster)	pb1a	14
PITC	1/100	Canton-S (D. melanogaster)	pb1a	4
PITC	1/100	Canton-S (D. melanogaster)	pb1a	14
PITC	1/100	Canton-S (D. melanogaster)	pb1a	0
PITC	1/100	Canton-S (D. melanogaster)	pb1a	-8
PITC	1/100	Canton-S (D. melanogaster)	pb1a	-14
PITC	1/100	Canton-S (D. melanogaster)	pb1a	6
PITC	1/100	Canton-S (D. melanogaster)	pb1a	4
PITC	1/100	Canton-S (D. melanogaster)	pb1b	6
PITC	1/100	Canton-S (D. melanogaster)	pb1b	-2
PITC	1/100	Canton-S (D. melanogaster)	pb1b	-8
PITC	1/100	Canton-S (D. melanogaster)	pb1b	-8
PITC	1/100	Canton-S (D. melanogaster)	pb1b	0
PITC	1/100	Canton-S (D. melanogaster)	pb1b	0
PITC	1/100	Canton-S (D. melanogaster)	pb1b	-18
PITC	1/100	Canton-S (D. melanogaster)	pb1b	-6
PITC	1/100	Canton-S (D. melanogaster)	pb1b	-4
PITC	1/100	Canton-S (D. melanogaster)	pb2a	0
PITC	1/100	Canton-S (D. melanogaster)	pb2a	0
PITC	1/100	Canton-S (D. melanogaster)	pb2a	2
PITC	1/100	Canton-S (D. melanogaster)	pb2a	2
PITC	1/100	Canton-S (D. melanogaster)	pb2a	-4
PITC	1/100	Canton-S (D. melanogaster)	pb2a	8
PITC	1/100	Canton-S (D. melanogaster)	pb2a	-8
PITC	1/100	Canton-S (D. melanogaster)	pb2b	-2
PITC	1/100	Canton-S (D. melanogaster)	pb2b	6
PITC	1/100	Canton-S (D. melanogaster)	pb2b	2
PITC	1/100	Canton-S (D. melanogaster)	pb2b	8
PITC	1/100	Canton-S (D. melanogaster)	pb2b	2
PITC	1/100	Canton-S (D. melanogaster)	pb2b	-16
PITC	1/100	Canton-S (D. melanogaster)	pb2b	-8
PITC	1/100	Canton-S (D. melanogaster)	pb3a	4
PITC	1/100	Canton-S (D. melanogaster)	pb3a	2
PITC	1/100	Canton-S (D. melanogaster)	pb3a	6
PITC	1/100	Canton-S (D. melanogaster)	pb3a	8
PITC	1/100	Canton-S (D. melanogaster)	pb3a	-4
PITC	1/100	Canton-S (D. melanogaster)	pb3a	2
PITC	1/100	Canton-S (D. melanogaster)	pb3a	-10
PITC	1/100	Canton-S (D. melanogaster)	pb3a	10
PITC	1/100	Canton-S (D. melanogaster)	pb3a	-2
PITC	1/100	Canton-S (D. melanogaster)	pb3a	-4
PITC	1/100	Canton-S (D. melanogaster)	pb3a	4
PITC	1/100	Canton-S (D. melanogaster)	pb3a	-2
PITC	1/100	Canton-S (D. melanogaster)	pb3b	-4
PITC	1/100	Canton-S (D. melanogaster)	pb3b	2
PITC	1/100	Canton-S (D. melanogaster)	pb3b	-10
PITC	1/100	Canton-S (D. melanogaster)	pb3b	24
PITC	1/100	Canton-S (D. melanogaster)	pb3b	18
PITC	1/100	Canton-S (D. melanogaster)	pb3b	-4
PITC	1/100	Canton-S (D. melanogaster)	pb3b	-4
PITC	1/100	Canton-S (D. melanogaster)	pb3b	-8
PITC	1/100	Canton-S (D. melanogaster)	pb3b	-6
PITC	1/100	Canton-S (D. melanogaster)	pb3b	4
PITC	1/100	Canton-S (D. melanogaster)	pb3b	-10
PITC	1/100	Canton-S (D. melanogaster)	pb3b	-2
fenchone	1/100	S. hsui	pb1a-like	6
fenchone	1/100	S. hsui	pb1a-like	2
fenchone	1/100	S. hsui	pb1a-like	-8
fenchone	1/100	S. hsui	pb1a-like	-8
fenchone	1/100	S. hsui	pb1a-like	0
fenchone	1/100	S. hsui	pb1a-like	6
fenchone	1/100	S. hsui	pb1b-like	6
fenchone	1/100	S. hsui	pb1b-like	-4
fenchone	1/100	S. hsui	pb1b-like	-12
fenchone	1/100	S. hsui	pb1b-like	0
fenchone	1/100	S. hsui	pb1b-like	-6
fenchone	1/100	S. hsui	pb1b-like	-6
fenchone	1/100	S. hsui	pb2a-like	140
fenchone	1/100	S. hsui	pb2a-like	170
fenchone	1/100	S. hsui	pb2a-like	138
fenchone	1/100	S. hsui	pb2a-like	124
fenchone	1/100	S. hsui	pb2a-like	136
fenchone	1/100	S. hsui	pb2a-like	134
fenchone	1/100	S. hsui	pb2b-like	4
fenchone	1/100	S. hsui	pb2b-like	0
fenchone	1/100	S. hsui	pb2b-like	-8
fenchone	1/100	S. hsui	pb2b-like	2
fenchone	1/100	S. hsui	pb2b-like	-6
fenchone	1/100	S. hsui	pb2b-like	12
fenchone	1/100	S. hsui	pb3a-like	-22
fenchone	1/100	S. hsui	pb3a-like	-6
fenchone	1/100	S. hsui	pb3a-like	0
fenchone	1/100	S. hsui	pb3a-like	2
fenchone	1/100	S. hsui	pb3a-like	-20
fenchone	1/100	S. hsui	pb3a-like	4
fenchone	1/100	S. hsui	pb3b-like	-6
fenchone	1/100	S. hsui	pb3b-like	-6
fenchone	1/100	S. hsui	pb3b-like	10
fenchone	1/100	S. hsui	pb3b-like	-4
fenchone	1/100	S. hsui	pb3b-like	-2
fenchone	1/100	S. hsui	pb3b-like	-8
trans-2hexenal	1/100	S. hsui	pb1a-like	106
trans-2hexenal	1/100	S. hsui	pb1a-like	84
trans-2hexenal	1/100	S. hsui	pb1a-like	126
trans-2hexenal	1/100	S. hsui	pb1a-like	136
trans-2hexenal	1/100	S. hsui	pb1a-like	118
trans-2hexenal	1/100	S. hsui	pb1a-like	122
trans-2hexenal	1/100	S. hsui	pb1b-like	-20
trans-2hexenal	1/100	S. hsui	pb1b-like	-18
trans-2hexenal	1/100	S. hsui	pb1b-like	-28
trans-2hexenal	1/100	S. hsui	pb1b-like	-24
trans-2hexenal	1/100	S. hsui	pb1b-like	-2
trans-2hexenal	1/100	S. hsui	pb1b-like	-6
trans-2hexenal	1/100	S. hsui	pb2a-like	2
trans-2hexenal	1/100	S. hsui	pb2a-like	0
trans-2hexenal	1/100	S. hsui	pb2a-like	30
trans-2hexenal	1/100	S. hsui	pb2a-like	18
trans-2hexenal	1/100	S. hsui	pb2a-like	12
trans-2hexenal	1/100	S. hsui	pb2a-like	-2
trans-2hexenal	1/100	S. hsui	pb2b-like	6
trans-2hexenal	1/100	S. hsui	pb2b-like	12
trans-2hexenal	1/100	S. hsui	pb2b-like	-4
trans-2hexenal	1/100	S. hsui	pb2b-like	28
trans-2hexenal	1/100	S. hsui	pb2b-like	10
trans-2hexenal	1/100	S. hsui	pb2b-like	38
trans-2hexenal	1/100	S. hsui	pb3a-like	130
trans-2hexenal	1/100	S. hsui	pb3a-like	156
trans-2hexenal	1/100	S. hsui	pb3a-like	178
trans-2hexenal	1/100	S. hsui	pb3a-like	168
trans-2hexenal	1/100	S. hsui	pb3a-like	114
trans-2hexenal	1/100	S. hsui	pb3a-like	138
trans-2hexenal	1/100	S. hsui	pb3b-like	-10
trans-2hexenal	1/100	S. hsui	pb3b-like	0
trans-2hexenal	1/100	S. hsui	pb3b-like	-6
trans-2hexenal	1/100	S. hsui	pb3b-like	0
trans-2hexenal	1/100	S. hsui	pb3b-like	-6
trans-2hexenal	1/100	S. hsui	pb3b-like	-8
4-ethyl guaiacol	1/100	S. hsui	pb1a-like	12
4-ethyl guaiacol	1/100	S. hsui	pb1a-like	22
4-ethyl guaiacol	1/100	S. hsui	pb1a-like	12
4-ethyl guaiacol	1/100	S. hsui	pb1a-like	6
4-ethyl guaiacol	1/100	S. hsui	pb1a-like	16
4-ethyl guaiacol	1/100	S. hsui	pb1a-like	14
4-ethyl guaiacol	1/100	S. hsui	pb1b-like	132
4-ethyl guaiacol	1/100	S. hsui	pb1b-like	136
4-ethyl guaiacol	1/100	S. hsui	pb1b-like	92
4-ethyl guaiacol	1/100	S. hsui	pb1b-like	132
4-ethyl guaiacol	1/100	S. hsui	pb1b-like	88
4-ethyl guaiacol	1/100	S. hsui	pb1b-like	88
4-ethyl guaiacol	1/100	S. hsui	pb2a-like	2
4-ethyl guaiacol	1/100	S. hsui	pb2a-like	-2
4-ethyl guaiacol	1/100	S. hsui	pb2a-like	16
4-ethyl guaiacol	1/100	S. hsui	pb2a-like	-2
4-ethyl guaiacol	1/100	S. hsui	pb2a-like	8
4-ethyl guaiacol	1/100	S. hsui	pb2a-like	-2
4-ethyl guaiacol	1/100	S. hsui	pb2b-like	2
4-ethyl guaiacol	1/100	S. hsui	pb2b-like	2
4-ethyl guaiacol	1/100	S. hsui	pb2b-like	2
4-ethyl guaiacol	1/100	S. hsui	pb2b-like	4
4-ethyl guaiacol	1/100	S. hsui	pb2b-like	-4
4-ethyl guaiacol	1/100	S. hsui	pb2b-like	4
4-ethyl guaiacol	1/100	S. hsui	pb3a-like	-2
4-ethyl guaiacol	1/100	S. hsui	pb3a-like	2
4-ethyl guaiacol	1/100	S. hsui	pb3a-like	-4
4-ethyl guaiacol	1/100	S. hsui	pb3a-like	-2
4-ethyl guaiacol	1/100	S. hsui	pb3a-like	-22
4-ethyl guaiacol	1/100	S. hsui	pb3a-like	8
4-ethyl guaiacol	1/100	S. hsui	pb3b-like	-8
4-ethyl guaiacol	1/100	S. hsui	pb3b-like	-8
4-ethyl guaiacol	1/100	S. hsui	pb3b-like	-6
4-ethyl guaiacol	1/100	S. hsui	pb3b-like	-2
4-ethyl guaiacol	1/100	S. hsui	pb3b-like	-8
4-ethyl guaiacol	1/100	S. hsui	pb3b-like	-2
ethyl acetate	1/100	S. hsui	pb1a-like	102
ethyl acetate	1/100	S. hsui	pb1a-like	78
ethyl acetate	1/100	S. hsui	pb1a-like	120
ethyl acetate	1/100	S. hsui	pb1a-like	108
ethyl acetate	1/100	S. hsui	pb1a-like	114
ethyl acetate	1/100	S. hsui	pb1a-like	68
ethyl acetate	1/100	S. hsui	pb1b-like	-14
ethyl acetate	1/100	S. hsui	pb1b-like	-16
ethyl acetate	1/100	S. hsui	pb1b-like	-34
ethyl acetate	1/100	S. hsui	pb1b-like	-18
ethyl acetate	1/100	S. hsui	pb1b-like	-6
ethyl acetate	1/100	S. hsui	pb1b-like	-12
ethyl acetate	1/100	S. hsui	pb2a-like	6
ethyl acetate	1/100	S. hsui	pb2a-like	0
ethyl acetate	1/100	S. hsui	pb2a-like	6
ethyl acetate	1/100	S. hsui	pb2a-like	12
ethyl acetate	1/100	S. hsui	pb2a-like	10
ethyl acetate	1/100	S. hsui	pb2a-like	14
ethyl acetate	1/100	S. hsui	pb2b-like	26
ethyl acetate	1/100	S. hsui	pb2b-like	114
ethyl acetate	1/100	S. hsui	pb2b-like	74
ethyl acetate	1/100	S. hsui	pb2b-like	30
ethyl acetate	1/100	S. hsui	pb2b-like	16
ethyl acetate	1/100	S. hsui	pb2b-like	58
ethyl acetate	1/100	S. hsui	pb3a-like	-16
ethyl acetate	1/100	S. hsui	pb3a-like	4
ethyl acetate	1/100	S. hsui	pb3a-like	6
ethyl acetate	1/100	S. hsui	pb3a-like	0
ethyl acetate	1/100	S. hsui	pb3a-like	-20
ethyl acetate	1/100	S. hsui	pb3a-like	0
ethyl acetate	1/100	S. hsui	pb3b-like	-4
ethyl acetate	1/100	S. hsui	pb3b-like	0
ethyl acetate	1/100	S. hsui	pb3b-like	0
ethyl acetate	1/100	S. hsui	pb3b-like	-2
ethyl acetate	1/100	S. hsui	pb3b-like	-6
ethyl acetate	1/100	S. hsui	pb3b-like	-2
2-heptanone	1/100	S. hsui	pb1a-like	116
2-heptanone	1/100	S. hsui	pb1a-like	140
2-heptanone	1/100	S. hsui	pb1a-like	162
2-heptanone	1/100	S. hsui	pb1a-like	160
2-heptanone	1/100	S. hsui	pb1a-like	128
2-heptanone	1/100	S. hsui	pb1a-like	110
2-heptanone	1/100	S. hsui	pb1b-like	-12
2-heptanone	1/100	S. hsui	pb1b-like	-12
2-heptanone	1/100	S. hsui	pb1b-like	-12
2-heptanone	1/100	S. hsui	pb1b-like	6
2-heptanone	1/100	S. hsui	pb1b-like	-4
2-heptanone	1/100	S. hsui	pb1b-like	-16
2-heptanone	1/100	S. hsui	pb2a-like	8
2-heptanone	1/100	S. hsui	pb2a-like	0
2-heptanone	1/100	S. hsui	pb2a-like	16
2-heptanone	1/100	S. hsui	pb2a-like	6
2-heptanone	1/100	S. hsui	pb2a-like	16
2-heptanone	1/100	S. hsui	pb2a-like	6
2-heptanone	1/100	S. hsui	pb2b-like	2
2-heptanone	1/100	S. hsui	pb2b-like	12
2-heptanone	1/100	S. hsui	pb2b-like	-6
2-heptanone	1/100	S. hsui	pb2b-like	6
2-heptanone	1/100	S. hsui	pb2b-like	0
2-heptanone	1/100	S. hsui	pb2b-like	38
2-heptanone	1/100	S. hsui	pb3a-like	118
2-heptanone	1/100	S. hsui	pb3a-like	196
2-heptanone	1/100	S. hsui	pb3a-like	156
2-heptanone	1/100	S. hsui	pb3a-like	146
2-heptanone	1/100	S. hsui	pb3a-like	110
2-heptanone	1/100	S. hsui	pb3a-like	160
2-heptanone	1/100	S. hsui	pb3b-like	-2
2-heptanone	1/100	S. hsui	pb3b-like	-8
2-heptanone	1/100	S. hsui	pb3b-like	0
2-heptanone	1/100	S. hsui	pb3b-like	-4
2-heptanone	1/100	S. hsui	pb3b-like	-10
2-heptanone	1/100	S. hsui	pb3b-like	-16
phenethyl alcohol	1/100	S. hsui	pb1a-like	20
phenethyl alcohol	1/100	S. hsui	pb1a-like	20
phenethyl alcohol	1/100	S. hsui	pb1a-like	-4
phenethyl alcohol	1/100	S. hsui	pb1a-like	46
phenethyl alcohol	1/100	S. hsui	pb1a-like	42
phenethyl alcohol	1/100	S. hsui	pb1a-like	54
phenethyl alcohol	1/100	S. hsui	pb1b-like	-22
phenethyl alcohol	1/100	S. hsui	pb1b-like	0
phenethyl alcohol	1/100	S. hsui	pb1b-like	-2
phenethyl alcohol	1/100	S. hsui	pb1b-like	-10
phenethyl alcohol	1/100	S. hsui	pb1b-like	-16
phenethyl alcohol	1/100	S. hsui	pb1b-like	-16
phenethyl alcohol	1/100	S. hsui	pb2a-like	-2
phenethyl alcohol	1/100	S. hsui	pb2a-like	-4
phenethyl alcohol	1/100	S. hsui	pb2a-like	18
phenethyl alcohol	1/100	S. hsui	pb2a-like	12
phenethyl alcohol	1/100	S. hsui	pb2a-like	2
phenethyl alcohol	1/100	S. hsui	pb2a-like	-4
phenethyl alcohol	1/100	S. hsui	pb2b-like	10
phenethyl alcohol	1/100	S. hsui	pb2b-like	48
phenethyl alcohol	1/100	S. hsui	pb2b-like	2
phenethyl alcohol	1/100	S. hsui	pb2b-like	6
phenethyl alcohol	1/100	S. hsui	pb2b-like	-2
phenethyl alcohol	1/100	S. hsui	pb2b-like	40
phenethyl alcohol	1/100	S. hsui	pb3a-like	-6
phenethyl alcohol	1/100	S. hsui	pb3a-like	4
phenethyl alcohol	1/100	S. hsui	pb3a-like	4
phenethyl alcohol	1/100	S. hsui	pb3a-like	0
phenethyl alcohol	1/100	S. hsui	pb3a-like	-12
phenethyl alcohol	1/100	S. hsui	pb3a-like	8
phenethyl alcohol	1/100	S. hsui	pb3b-like	-12
phenethyl alcohol	1/100	S. hsui	pb3b-like	0
phenethyl alcohol	1/100	S. hsui	pb3b-like	-4
phenethyl alcohol	1/100	S. hsui	pb3b-like	2
phenethyl alcohol	1/100	S. hsui	pb3b-like	0
phenethyl alcohol	1/100	S. hsui	pb3b-like	-2
cinnamaldehyde	1/100	S. hsui	pb1a-like	16
cinnamaldehyde	1/100	S. hsui	pb1a-like	10
cinnamaldehyde	1/100	S. hsui	pb1a-like	0
cinnamaldehyde	1/100	S. hsui	pb1a-like	2
cinnamaldehyde	1/100	S. hsui	pb1a-like	4
cinnamaldehyde	1/100	S. hsui	pb1a-like	44
cinnamaldehyde	1/100	S. hsui	pb1b-like	4
cinnamaldehyde	1/100	S. hsui	pb1b-like	-2
cinnamaldehyde	1/100	S. hsui	pb1b-like	-4
cinnamaldehyde	1/100	S. hsui	pb1b-like	26
cinnamaldehyde	1/100	S. hsui	pb1b-like	26
cinnamaldehyde	1/100	S. hsui	pb1b-like	-14
cinnamaldehyde	1/100	S. hsui	pb2a-like	6
cinnamaldehyde	1/100	S. hsui	pb2a-like	-10
cinnamaldehyde	1/100	S. hsui	pb2a-like	12
cinnamaldehyde	1/100	S. hsui	pb2a-like	4
cinnamaldehyde	1/100	S. hsui	pb2a-like	8
cinnamaldehyde	1/100	S. hsui	pb2a-like	-4
cinnamaldehyde	1/100	S. hsui	pb2b-like	8
cinnamaldehyde	1/100	S. hsui	pb2b-like	22
cinnamaldehyde	1/100	S. hsui	pb2b-like	4
cinnamaldehyde	1/100	S. hsui	pb2b-like	8
cinnamaldehyde	1/100	S. hsui	pb2b-like	0
cinnamaldehyde	1/100	S. hsui	pb2b-like	24
cinnamaldehyde	1/100	S. hsui	pb3a-like	24
cinnamaldehyde	1/100	S. hsui	pb3a-like	2
cinnamaldehyde	1/100	S. hsui	pb3a-like	-4
cinnamaldehyde	1/100	S. hsui	pb3a-like	0
cinnamaldehyde	1/100	S. hsui	pb3a-like	10
cinnamaldehyde	1/100	S. hsui	pb3a-like	6
cinnamaldehyde	1/100	S. hsui	pb3b-like	-10
cinnamaldehyde	1/100	S. hsui	pb3b-like	0
cinnamaldehyde	1/100	S. hsui	pb3b-like	30
cinnamaldehyde	1/100	S. hsui	pb3b-like	-2
cinnamaldehyde	1/100	S. hsui	pb3b-like	6
cinnamaldehyde	1/100	S. hsui	pb3b-like	-8
2-hexanol	1/100	S. hsui	pb1a-like	72
2-hexanol	1/100	S. hsui	pb1a-like	70
2-hexanol	1/100	S. hsui	pb1a-like	134
2-hexanol	1/100	S. hsui	pb1a-like	86
2-hexanol	1/100	S. hsui	pb1a-like	126
2-hexanol	1/100	S. hsui	pb1a-like	88
2-hexanol	1/100	S. hsui	pb1b-like	-12
2-hexanol	1/100	S. hsui	pb1b-like	-26
2-hexanol	1/100	S. hsui	pb1b-like	-8
2-hexanol	1/100	S. hsui	pb1b-like	4
2-hexanol	1/100	S. hsui	pb1b-like	-12
2-hexanol	1/100	S. hsui	pb1b-like	-16
2-hexanol	1/100	S. hsui	pb2a-like	4
2-hexanol	1/100	S. hsui	pb2a-like	-2
2-hexanol	1/100	S. hsui	pb2a-like	16
2-hexanol	1/100	S. hsui	pb2a-like	12
2-hexanol	1/100	S. hsui	pb2a-like	10
2-hexanol	1/100	S. hsui	pb2a-like	-4
2-hexanol	1/100	S. hsui	pb2b-like	8
2-hexanol	1/100	S. hsui	pb2b-like	32
2-hexanol	1/100	S. hsui	pb2b-like	12
2-hexanol	1/100	S. hsui	pb2b-like	12
2-hexanol	1/100	S. hsui	pb2b-like	4
2-hexanol	1/100	S. hsui	pb2b-like	52
2-hexanol	1/100	S. hsui	pb3a-like	170
2-hexanol	1/100	S. hsui	pb3a-like	162
2-hexanol	1/100	S. hsui	pb3a-like	102
2-hexanol	1/100	S. hsui	pb3a-like	152
2-hexanol	1/100	S. hsui	pb3a-like	120
2-hexanol	1/100	S. hsui	pb3a-like	162
2-hexanol	1/100	S. hsui	pb3b-like	-14
2-hexanol	1/100	S. hsui	pb3b-like	0
2-hexanol	1/100	S. hsui	pb3b-like	2
2-hexanol	1/100	S. hsui	pb3b-like	-6
2-hexanol	1/100	S. hsui	pb3b-like	-8
2-hexanol	1/100	S. hsui	pb3b-like	-14
guaiacol	1/100	S. hsui	pb1a-like	14
guaiacol	1/100	S. hsui	pb1a-like	18
guaiacol	1/100	S. hsui	pb1a-like	18
guaiacol	1/100	S. hsui	pb1a-like	30
guaiacol	1/100	S. hsui	pb1a-like	10
guaiacol	1/100	S. hsui	pb1a-like	6
guaiacol	1/100	S. hsui	pb1b-like	98
guaiacol	1/100	S. hsui	pb1b-like	106
guaiacol	1/100	S. hsui	pb1b-like	82
guaiacol	1/100	S. hsui	pb1b-like	86
guaiacol	1/100	S. hsui	pb1b-like	34
guaiacol	1/100	S. hsui	pb1b-like	62
guaiacol	1/100	S. hsui	pb2a-like	0
guaiacol	1/100	S. hsui	pb2a-like	12
guaiacol	1/100	S. hsui	pb2a-like	8
guaiacol	1/100	S. hsui	pb2a-like	14
guaiacol	1/100	S. hsui	pb2a-like	16
guaiacol	1/100	S. hsui	pb2a-like	-2
guaiacol	1/100	S. hsui	pb2b-like	112
guaiacol	1/100	S. hsui	pb2b-like	100
guaiacol	1/100	S. hsui	pb2b-like	102
guaiacol	1/100	S. hsui	pb2b-like	102
guaiacol	1/100	S. hsui	pb2b-like	92
guaiacol	1/100	S. hsui	pb2b-like	156
guaiacol	1/100	S. hsui	pb3a-like	-14
guaiacol	1/100	S. hsui	pb3a-like	8
guaiacol	1/100	S. hsui	pb3a-like	0
guaiacol	1/100	S. hsui	pb3a-like	0
guaiacol	1/100	S. hsui	pb3a-like	-30
guaiacol	1/100	S. hsui	pb3a-like	4
guaiacol	1/100	S. hsui	pb3b-like	-4
guaiacol	1/100	S. hsui	pb3b-like	6
guaiacol	1/100	S. hsui	pb3b-like	-2
guaiacol	1/100	S. hsui	pb3b-like	-6
guaiacol	1/100	S. hsui	pb3b-like	-6
guaiacol	1/100	S. hsui	pb3b-like	-2
phenethyl acetate	1/100	S. hsui	pb1a-like	22
phenethyl acetate	1/100	S. hsui	pb1a-like	12
phenethyl acetate	1/100	S. hsui	pb1a-like	-6
phenethyl acetate	1/100	S. hsui	pb1a-like	4
phenethyl acetate	1/100	S. hsui	pb1a-like	40
phenethyl acetate	1/100	S. hsui	pb1a-like	8
phenethyl acetate	1/100	S. hsui	pb1b-like	2
phenethyl acetate	1/100	S. hsui	pb1b-like	-4
phenethyl acetate	1/100	S. hsui	pb1b-like	12
phenethyl acetate	1/100	S. hsui	pb1b-like	6
phenethyl acetate	1/100	S. hsui	pb1b-like	-4
phenethyl acetate	1/100	S. hsui	pb1b-like	-6
phenethyl acetate	1/100	S. hsui	pb2a-like	-4
phenethyl acetate	1/100	S. hsui	pb2a-like	-2
phenethyl acetate	1/100	S. hsui	pb2a-like	12
phenethyl acetate	1/100	S. hsui	pb2a-like	4
phenethyl acetate	1/100	S. hsui	pb2a-like	4
phenethyl acetate	1/100	S. hsui	pb2a-like	-8
phenethyl acetate	1/100	S. hsui	pb2b-like	0
phenethyl acetate	1/100	S. hsui	pb2b-like	8
phenethyl acetate	1/100	S. hsui	pb2b-like	-2
phenethyl acetate	1/100	S. hsui	pb2b-like	6
phenethyl acetate	1/100	S. hsui	pb2b-like	-2
phenethyl acetate	1/100	S. hsui	pb2b-like	8
phenethyl acetate	1/100	S. hsui	pb3a-like	-14
phenethyl acetate	1/100	S. hsui	pb3a-like	-4
phenethyl acetate	1/100	S. hsui	pb3a-like	4
phenethyl acetate	1/100	S. hsui	pb3a-like	0
phenethyl acetate	1/100	S. hsui	pb3a-like	-26
phenethyl acetate	1/100	S. hsui	pb3a-like	6
phenethyl acetate	1/100	S. hsui	pb3b-like	-6
phenethyl acetate	1/100	S. hsui	pb3b-like	-8
phenethyl acetate	1/100	S. hsui	pb3b-like	-4
phenethyl acetate	1/100	S. hsui	pb3b-like	-6
phenethyl acetate	1/100	S. hsui	pb3b-like	-10
phenethyl acetate	1/100	S. hsui	pb3b-like	-8
methyl salicylate	1/100	S. hsui	pb1a-like	32
methyl salicylate	1/100	S. hsui	pb1a-like	6
methyl salicylate	1/100	S. hsui	pb1a-like	-6
methyl salicylate	1/100	S. hsui	pb1a-like	4
methyl salicylate	1/100	S. hsui	pb1a-like	38
methyl salicylate	1/100	S. hsui	pb1a-like	14
methyl salicylate	1/100	S. hsui	pb1b-like	4
methyl salicylate	1/100	S. hsui	pb1b-like	-6
methyl salicylate	1/100	S. hsui	pb1b-like	-12
methyl salicylate	1/100	S. hsui	pb1b-like	8
methyl salicylate	1/100	S. hsui	pb1b-like	-12
methyl salicylate	1/100	S. hsui	pb1b-like	-10
methyl salicylate	1/100	S. hsui	pb2a-like	6
methyl salicylate	1/100	S. hsui	pb2a-like	2
methyl salicylate	1/100	S. hsui	pb2a-like	10
methyl salicylate	1/100	S. hsui	pb2a-like	6
methyl salicylate	1/100	S. hsui	pb2a-like	10
methyl salicylate	1/100	S. hsui	pb2a-like	4
methyl salicylate	1/100	S. hsui	pb2b-like	48
methyl salicylate	1/100	S. hsui	pb2b-like	82
methyl salicylate	1/100	S. hsui	pb2b-like	108
methyl salicylate	1/100	S. hsui	pb2b-like	100
methyl salicylate	1/100	S. hsui	pb2b-like	102
methyl salicylate	1/100	S. hsui	pb2b-like	178
methyl salicylate	1/100	S. hsui	pb3a-like	16
methyl salicylate	1/100	S. hsui	pb3a-like	8
methyl salicylate	1/100	S. hsui	pb3a-like	0
methyl salicylate	1/100	S. hsui	pb3a-like	18
methyl salicylate	1/100	S. hsui	pb3a-like	-2
methyl salicylate	1/100	S. hsui	pb3a-like	8
methyl salicylate	1/100	S. hsui	pb3b-like	0
methyl salicylate	1/100	S. hsui	pb3b-like	6
methyl salicylate	1/100	S. hsui	pb3b-like	-2
methyl salicylate	1/100	S. hsui	pb3b-like	6
methyl salicylate	1/100	S. hsui	pb3b-like	6
methyl salicylate	1/100	S. hsui	pb3b-like	-8
AITC	1/100	S. hsui	pb1a-like	116
AITC	1/100	S. hsui	pb1a-like	128
AITC	1/100	S. hsui	pb1a-like	150
AITC	1/100	S. hsui	pb1a-like	132
AITC	1/100	S. hsui	pb1a-like	114
AITC	1/100	S. hsui	pb1a-like	102
AITC	1/100	S. hsui	pb1b-like	-24
AITC	1/100	S. hsui	pb1b-like	-20
AITC	1/100	S. hsui	pb1b-like	-16
AITC	1/100	S. hsui	pb1b-like	-12
AITC	1/100	S. hsui	pb1b-like	-12
AITC	1/100	S. hsui	pb1b-like	-6
AITC	1/100	S. hsui	pb2a-like	-8
AITC	1/100	S. hsui	pb2a-like	-4
AITC	1/100	S. hsui	pb2a-like	0
AITC	1/100	S. hsui	pb2a-like	2
AITC	1/100	S. hsui	pb2a-like	4
AITC	1/100	S. hsui	pb2a-like	-6
AITC	1/100	S. hsui	pb2b-like	-4
AITC	1/100	S. hsui	pb2b-like	6
AITC	1/100	S. hsui	pb2b-like	2
AITC	1/100	S. hsui	pb2b-like	0
AITC	1/100	S. hsui	pb2b-like	-4
AITC	1/100	S. hsui	pb2b-like	4
AITC	1/100	S. hsui	pb3a-like	0
AITC	1/100	S. hsui	pb3a-like	2
AITC	1/100	S. hsui	pb3a-like	16
AITC	1/100	S. hsui	pb3a-like	-2
AITC	1/100	S. hsui	pb3a-like	-20
AITC	1/100	S. hsui	pb3a-like	4
AITC	1/100	S. hsui	pb3b-like	-10
AITC	1/100	S. hsui	pb3b-like	0
AITC	1/100	S. hsui	pb3b-like	2
AITC	1/100	S. hsui	pb3b-like	0
AITC	1/100	S. hsui	pb3b-like	-6
AITC	1/100	S. hsui	pb3b-like	-2
IBITC	1/100	S. hsui	pb1a-like	6
IBITC	1/100	S. hsui	pb1a-like	8
IBITC	1/100	S. hsui	pb1a-like	12
IBITC	1/100	S. hsui	pb1a-like	4
IBITC	1/100	S. hsui	pb1a-like	12
IBITC	1/100	S. hsui	pb1a-like	18
IBITC	1/100	S. hsui	pb1b-like	2
IBITC	1/100	S. hsui	pb1b-like	-14
IBITC	1/100	S. hsui	pb1b-like	-6
IBITC	1/100	S. hsui	pb1b-like	8
IBITC	1/100	S. hsui	pb1b-like	2
IBITC	1/100	S. hsui	pb1b-like	-12
IBITC	1/100	S. hsui	pb2a-like	-6
IBITC	1/100	S. hsui	pb2a-like	0
IBITC	1/100	S. hsui	pb2a-like	6
IBITC	1/100	S. hsui	pb2a-like	6
IBITC	1/100	S. hsui	pb2a-like	12
IBITC	1/100	S. hsui	pb2a-like	-6
IBITC	1/100	S. hsui	pb2b-like	2
IBITC	1/100	S. hsui	pb2b-like	8
IBITC	1/100	S. hsui	pb2b-like	6
IBITC	1/100	S. hsui	pb2b-like	6
IBITC	1/100	S. hsui	pb2b-like	-2
IBITC	1/100	S. hsui	pb2b-like	22
IBITC	1/100	S. hsui	pb3a-like	-10
IBITC	1/100	S. hsui	pb3a-like	-6
IBITC	1/100	S. hsui	pb3a-like	0
IBITC	1/100	S. hsui	pb3a-like	6
IBITC	1/100	S. hsui	pb3a-like	-16
IBITC	1/100	S. hsui	pb3a-like	0
IBITC	1/100	S. hsui	pb3b-like	-8
IBITC	1/100	S. hsui	pb3b-like	0
IBITC	1/100	S. hsui	pb3b-like	-2
IBITC	1/100	S. hsui	pb3b-like	4
IBITC	1/100	S. hsui	pb3b-like	-2
IBITC	1/100	S. hsui	pb3b-like	0
BITC	1/100	S. hsui	pb1a-like	8
BITC	1/100	S. hsui	pb1a-like	8
BITC	1/100	S. hsui	pb1a-like	0
BITC	1/100	S. hsui	pb1a-like	2
BITC	1/100	S. hsui	pb1a-like	14
BITC	1/100	S. hsui	pb1a-like	14
BITC	1/100	S. hsui	pb1b-like	0
BITC	1/100	S. hsui	pb1b-like	4
BITC	1/100	S. hsui	pb1b-like	-4
BITC	1/100	S. hsui	pb1b-like	2
BITC	1/100	S. hsui	pb1b-like	2
BITC	1/100	S. hsui	pb1b-like	-10
BITC	1/100	S. hsui	pb2a-like	-8
BITC	1/100	S. hsui	pb2a-like	2
BITC	1/100	S. hsui	pb2a-like	4
BITC	1/100	S. hsui	pb2a-like	-2
BITC	1/100	S. hsui	pb2a-like	6
BITC	1/100	S. hsui	pb2a-like	-8
BITC	1/100	S. hsui	pb2b-like	6
BITC	1/100	S. hsui	pb2b-like	6
BITC	1/100	S. hsui	pb2b-like	0
BITC	1/100	S. hsui	pb2b-like	6
BITC	1/100	S. hsui	pb2b-like	-8
BITC	1/100	S. hsui	pb2b-like	12
BITC	1/100	S. hsui	pb3a-like	4
BITC	1/100	S. hsui	pb3a-like	2
BITC	1/100	S. hsui	pb3a-like	0
BITC	1/100	S. hsui	pb3a-like	-2
BITC	1/100	S. hsui	pb3a-like	-12
BITC	1/100	S. hsui	pb3a-like	8
BITC	1/100	S. hsui	pb3b-like	2
BITC	1/100	S. hsui	pb3b-like	2
BITC	1/100	S. hsui	pb3b-like	2
BITC	1/100	S. hsui	pb3b-like	-4
BITC	1/100	S. hsui	pb3b-like	4
BITC	1/100	S. hsui	pb3b-like	0
SBITC	1/100	S. hsui	pb1a-like	18
SBITC	1/100	S. hsui	pb1a-like	10
SBITC	1/100	S. hsui	pb1a-like	0
SBITC	1/100	S. hsui	pb1a-like	2
SBITC	1/100	S. hsui	pb1a-like	6
SBITC	1/100	S. hsui	pb1a-like	16
SBITC	1/100	S. hsui	pb1b-like	4
SBITC	1/100	S. hsui	pb1b-like	12
SBITC	1/100	S. hsui	pb1b-like	12
SBITC	1/100	S. hsui	pb1b-like	2
SBITC	1/100	S. hsui	pb1b-like	4
SBITC	1/100	S. hsui	pb1b-like	-8
SBITC	1/100	S. hsui	pb2a-like	0
SBITC	1/100	S. hsui	pb2a-like	-2
SBITC	1/100	S. hsui	pb2a-like	8
SBITC	1/100	S. hsui	pb2a-like	0
SBITC	1/100	S. hsui	pb2a-like	8
SBITC	1/100	S. hsui	pb2a-like	-2
SBITC	1/100	S. hsui	pb2b-like	2
SBITC	1/100	S. hsui	pb2b-like	12
SBITC	1/100	S. hsui	pb2b-like	2
SBITC	1/100	S. hsui	pb2b-like	4
SBITC	1/100	S. hsui	pb2b-like	-2
SBITC	1/100	S. hsui	pb2b-like	14
SBITC	1/100	S. hsui	pb3a-like	6
SBITC	1/100	S. hsui	pb3a-like	-4
SBITC	1/100	S. hsui	pb3a-like	2
SBITC	1/100	S. hsui	pb3a-like	0
SBITC	1/100	S. hsui	pb3a-like	-22
SBITC	1/100	S. hsui	pb3a-like	6
SBITC	1/100	S. hsui	pb3b-like	-2
SBITC	1/100	S. hsui	pb3b-like	-2
SBITC	1/100	S. hsui	pb3b-like	-2
SBITC	1/100	S. hsui	pb3b-like	-2
SBITC	1/100	S. hsui	pb3b-like	-6
SBITC	1/100	S. hsui	pb3b-like	-4
PITC	1/100	S. hsui	pb1a-like	6
PITC	1/100	S. hsui	pb1a-like	8
PITC	1/100	S. hsui	pb1a-like	-4
PITC	1/100	S. hsui	pb1a-like	-6
PITC	1/100	S. hsui	pb1a-like	0
PITC	1/100	S. hsui	pb1a-like	18
PITC	1/100	S. hsui	pb1b-like	-8
PITC	1/100	S. hsui	pb1b-like	0
PITC	1/100	S. hsui	pb1b-like	-6
PITC	1/100	S. hsui	pb1b-like	8
PITC	1/100	S. hsui	pb1b-like	0
PITC	1/100	S. hsui	pb1b-like	-12
PITC	1/100	S. hsui	pb2a-like	-2
PITC	1/100	S. hsui	pb2a-like	2
PITC	1/100	S. hsui	pb2a-like	6
PITC	1/100	S. hsui	pb2a-like	4
PITC	1/100	S. hsui	pb2a-like	0
PITC	1/100	S. hsui	pb2a-like	-8
PITC	1/100	S. hsui	pb2b-like	0
PITC	1/100	S. hsui	pb2b-like	2
PITC	1/100	S. hsui	pb2b-like	-6
PITC	1/100	S. hsui	pb2b-like	-2
PITC	1/100	S. hsui	pb2b-like	-6
PITC	1/100	S. hsui	pb2b-like	10
PITC	1/100	S. hsui	pb3a-like	2
PITC	1/100	S. hsui	pb3a-like	4
PITC	1/100	S. hsui	pb3a-like	0
PITC	1/100	S. hsui	pb3a-like	-4
PITC	1/100	S. hsui	pb3a-like	-30
PITC	1/100	S. hsui	pb3a-like	0
PITC	1/100	S. hsui	pb3b-like	6
PITC	1/100	S. hsui	pb3b-like	0
PITC	1/100	S. hsui	pb3b-like	-2
PITC	1/100	S. hsui	pb3b-like	-4
PITC	1/100	S. hsui	pb3b-like	-8
PITC	1/100	S. hsui	pb3b-like	-10
fenchone	1/100	S. pallida	pb1a-like	8
fenchone	1/100	S. pallida	pb1a-like	-12
fenchone	1/100	S. pallida	pb1a-like	-10
fenchone	1/100	S. pallida	pb1a-like	4
fenchone	1/100	S. pallida	pb1a-like	-12
fenchone	1/100	S. pallida	pb1a-like	0
fenchone	1/100	S. pallida	pb1b-like	-10
fenchone	1/100	S. pallida	pb1b-like	-12
fenchone	1/100	S. pallida	pb1b-like	2
fenchone	1/100	S. pallida	pb1b-like	2
fenchone	1/100	S. pallida	pb1b-like	-10
fenchone	1/100	S. pallida	pb1b-like	2
fenchone	1/100	S. pallida	pb2a-like	132
fenchone	1/100	S. pallida	pb2a-like	150
fenchone	1/100	S. pallida	pb2a-like	122
fenchone	1/100	S. pallida	pb2a-like	124
fenchone	1/100	S. pallida	pb2a-like	142
fenchone	1/100	S. pallida	pb2a-like	154
fenchone	1/100	S. pallida	pb2b-like	-14
fenchone	1/100	S. pallida	pb2b-like	4
fenchone	1/100	S. pallida	pb2b-like	8
fenchone	1/100	S. pallida	pb2b-like	0
fenchone	1/100	S. pallida	pb2b-like	-12
fenchone	1/100	S. pallida	pb2b-like	-6
fenchone	1/100	S. pallida	pb3a-like	-34
fenchone	1/100	S. pallida	pb3a-like	6
fenchone	1/100	S. pallida	pb3a-like	-22
fenchone	1/100	S. pallida	pb3a-like	-14
fenchone	1/100	S. pallida	pb3a-like	-12
fenchone	1/100	S. pallida	pb3a-like	-2
fenchone	1/100	S. pallida	pb3b-like	-30
fenchone	1/100	S. pallida	pb3b-like	-34
fenchone	1/100	S. pallida	pb3b-like	-14
fenchone	1/100	S. pallida	pb3b-like	-2
fenchone	1/100	S. pallida	pb3b-like	-8
fenchone	1/100	S. pallida	pb3b-like	-14
trans-2hexenal	1/100	S. pallida	pb1a-like	98
trans-2hexenal	1/100	S. pallida	pb1a-like	128
trans-2hexenal	1/100	S. pallida	pb1a-like	82
trans-2hexenal	1/100	S. pallida	pb1a-like	104
trans-2hexenal	1/100	S. pallida	pb1a-like	70
trans-2hexenal	1/100	S. pallida	pb1a-like	134
trans-2hexenal	1/100	S. pallida	pb1b-like	-8
trans-2hexenal	1/100	S. pallida	pb1b-like	2
trans-2hexenal	1/100	S. pallida	pb1b-like	-6
trans-2hexenal	1/100	S. pallida	pb1b-like	0
trans-2hexenal	1/100	S. pallida	pb1b-like	-10
trans-2hexenal	1/100	S. pallida	pb1b-like	-18
trans-2hexenal	1/100	S. pallida	pb2a-like	0
trans-2hexenal	1/100	S. pallida	pb2a-like	8
trans-2hexenal	1/100	S. pallida	pb2a-like	4
trans-2hexenal	1/100	S. pallida	pb2a-like	8
trans-2hexenal	1/100	S. pallida	pb2a-like	14
trans-2hexenal	1/100	S. pallida	pb2a-like	16
trans-2hexenal	1/100	S. pallida	pb2b-like	0
trans-2hexenal	1/100	S. pallida	pb2b-like	6
trans-2hexenal	1/100	S. pallida	pb2b-like	-2
trans-2hexenal	1/100	S. pallida	pb2b-like	10
trans-2hexenal	1/100	S. pallida	pb2b-like	0
trans-2hexenal	1/100	S. pallida	pb2b-like	26
trans-2hexenal	1/100	S. pallida	pb3a-like	66
trans-2hexenal	1/100	S. pallida	pb3a-like	126
trans-2hexenal	1/100	S. pallida	pb3a-like	132
trans-2hexenal	1/100	S. pallida	pb3a-like	116
trans-2hexenal	1/100	S. pallida	pb3a-like	98
trans-2hexenal	1/100	S. pallida	pb3a-like	118
trans-2hexenal	1/100	S. pallida	pb3b-like	-16
trans-2hexenal	1/100	S. pallida	pb3b-like	-34
trans-2hexenal	1/100	S. pallida	pb3b-like	-4
trans-2hexenal	1/100	S. pallida	pb3b-like	8
trans-2hexenal	1/100	S. pallida	pb3b-like	-2
trans-2hexenal	1/100	S. pallida	pb3b-like	-12
4-ethyl guaiacol	1/100	S. pallida	pb1a-like	10
4-ethyl guaiacol	1/100	S. pallida	pb1a-like	8
4-ethyl guaiacol	1/100	S. pallida	pb1a-like	2
4-ethyl guaiacol	1/100	S. pallida	pb1a-like	4
4-ethyl guaiacol	1/100	S. pallida	pb1a-like	-8
4-ethyl guaiacol	1/100	S. pallida	pb1a-like	-12
4-ethyl guaiacol	1/100	S. pallida	pb1b-like	62
4-ethyl guaiacol	1/100	S. pallida	pb1b-like	62
4-ethyl guaiacol	1/100	S. pallida	pb1b-like	58
4-ethyl guaiacol	1/100	S. pallida	pb1b-like	90
4-ethyl guaiacol	1/100	S. pallida	pb1b-like	132
4-ethyl guaiacol	1/100	S. pallida	pb1b-like	136
4-ethyl guaiacol	1/100	S. pallida	pb2a-like	0
4-ethyl guaiacol	1/100	S. pallida	pb2a-like	2
4-ethyl guaiacol	1/100	S. pallida	pb2a-like	4
4-ethyl guaiacol	1/100	S. pallida	pb2a-like	14
4-ethyl guaiacol	1/100	S. pallida	pb2a-like	6
4-ethyl guaiacol	1/100	S. pallida	pb2a-like	6
4-ethyl guaiacol	1/100	S. pallida	pb2b-like	16
4-ethyl guaiacol	1/100	S. pallida	pb2b-like	6
4-ethyl guaiacol	1/100	S. pallida	pb2b-like	56
4-ethyl guaiacol	1/100	S. pallida	pb2b-like	8
4-ethyl guaiacol	1/100	S. pallida	pb2b-like	36
4-ethyl guaiacol	1/100	S. pallida	pb2b-like	22
4-ethyl guaiacol	1/100	S. pallida	pb3a-like	-16
4-ethyl guaiacol	1/100	S. pallida	pb3a-like	2
4-ethyl guaiacol	1/100	S. pallida	pb3a-like	-16
4-ethyl guaiacol	1/100	S. pallida	pb3a-like	-4
4-ethyl guaiacol	1/100	S. pallida	pb3a-like	-10
4-ethyl guaiacol	1/100	S. pallida	pb3a-like	-4
4-ethyl guaiacol	1/100	S. pallida	pb3b-like	-18
4-ethyl guaiacol	1/100	S. pallida	pb3b-like	-28
4-ethyl guaiacol	1/100	S. pallida	pb3b-like	6
4-ethyl guaiacol	1/100	S. pallida	pb3b-like	2
4-ethyl guaiacol	1/100	S. pallida	pb3b-like	-6
4-ethyl guaiacol	1/100	S. pallida	pb3b-like	-12
ethyl acetate	1/100	S. pallida	pb1a-like	100
ethyl acetate	1/100	S. pallida	pb1a-like	96
ethyl acetate	1/100	S. pallida	pb1a-like	82
ethyl acetate	1/100	S. pallida	pb1a-like	44
ethyl acetate	1/100	S. pallida	pb1a-like	72
ethyl acetate	1/100	S. pallida	pb1a-like	88
ethyl acetate	1/100	S. pallida	pb1b-like	-18
ethyl acetate	1/100	S. pallida	pb1b-like	-22
ethyl acetate	1/100	S. pallida	pb1b-like	-10
ethyl acetate	1/100	S. pallida	pb1b-like	-2
ethyl acetate	1/100	S. pallida	pb1b-like	-22
ethyl acetate	1/100	S. pallida	pb1b-like	-2
ethyl acetate	1/100	S. pallida	pb2a-like	-12
ethyl acetate	1/100	S. pallida	pb2a-like	8
ethyl acetate	1/100	S. pallida	pb2a-like	6
ethyl acetate	1/100	S. pallida	pb2a-like	22
ethyl acetate	1/100	S. pallida	pb2a-like	12
ethyl acetate	1/100	S. pallida	pb2a-like	8
ethyl acetate	1/100	S. pallida	pb2b-like	2
ethyl acetate	1/100	S. pallida	pb2b-like	4
ethyl acetate	1/100	S. pallida	pb2b-like	6
ethyl acetate	1/100	S. pallida	pb2b-like	6
ethyl acetate	1/100	S. pallida	pb2b-like	8
ethyl acetate	1/100	S. pallida	pb2b-like	30
ethyl acetate	1/100	S. pallida	pb3a-like	14
ethyl acetate	1/100	S. pallida	pb3a-like	8
ethyl acetate	1/100	S. pallida	pb3a-like	-20
ethyl acetate	1/100	S. pallida	pb3a-like	14
ethyl acetate	1/100	S. pallida	pb3a-like	18
ethyl acetate	1/100	S. pallida	pb3a-like	18
ethyl acetate	1/100	S. pallida	pb3b-like	18
ethyl acetate	1/100	S. pallida	pb3b-like	14
ethyl acetate	1/100	S. pallida	pb3b-like	66
ethyl acetate	1/100	S. pallida	pb3b-like	54
ethyl acetate	1/100	S. pallida	pb3b-like	4
ethyl acetate	1/100	S. pallida	pb3b-like	16
2-heptanone	1/100	S. pallida	pb1a-like	64
2-heptanone	1/100	S. pallida	pb1a-like	140
2-heptanone	1/100	S. pallida	pb1a-like	78
2-heptanone	1/100	S. pallida	pb1a-like	100
2-heptanone	1/100	S. pallida	pb1a-like	74
2-heptanone	1/100	S. pallida	pb1a-like	118
2-heptanone	1/100	S. pallida	pb1b-like	-2
2-heptanone	1/100	S. pallida	pb1b-like	-8
2-heptanone	1/100	S. pallida	pb1b-like	-16
2-heptanone	1/100	S. pallida	pb1b-like	-4
2-heptanone	1/100	S. pallida	pb1b-like	-30
2-heptanone	1/100	S. pallida	pb1b-like	6
2-heptanone	1/100	S. pallida	pb2a-like	6
2-heptanone	1/100	S. pallida	pb2a-like	6
2-heptanone	1/100	S. pallida	pb2a-like	6
2-heptanone	1/100	S. pallida	pb2a-like	20
2-heptanone	1/100	S. pallida	pb2a-like	8
2-heptanone	1/100	S. pallida	pb2a-like	0
2-heptanone	1/100	S. pallida	pb2b-like	22
2-heptanone	1/100	S. pallida	pb2b-like	22
2-heptanone	1/100	S. pallida	pb2b-like	18
2-heptanone	1/100	S. pallida	pb2b-like	34
2-heptanone	1/100	S. pallida	pb2b-like	24
2-heptanone	1/100	S. pallida	pb2b-like	38
2-heptanone	1/100	S. pallida	pb3a-like	80
2-heptanone	1/100	S. pallida	pb3a-like	132
2-heptanone	1/100	S. pallida	pb3a-like	114
2-heptanone	1/100	S. pallida	pb3a-like	126
2-heptanone	1/100	S. pallida	pb3a-like	128
2-heptanone	1/100	S. pallida	pb3a-like	110
2-heptanone	1/100	S. pallida	pb3b-like	-12
2-heptanone	1/100	S. pallida	pb3b-like	-32
2-heptanone	1/100	S. pallida	pb3b-like	-2
2-heptanone	1/100	S. pallida	pb3b-like	6
2-heptanone	1/100	S. pallida	pb3b-like	-4
2-heptanone	1/100	S. pallida	pb3b-like	-2
phenethyl alcohol	1/100	S. pallida	pb1a-like	92
phenethyl alcohol	1/100	S. pallida	pb1a-like	38
phenethyl alcohol	1/100	S. pallida	pb1a-like	10
phenethyl alcohol	1/100	S. pallida	pb1a-like	14
phenethyl alcohol	1/100	S. pallida	pb1a-like	-18
phenethyl alcohol	1/100	S. pallida	pb1a-like	2
phenethyl alcohol	1/100	S. pallida	pb1b-like	-14
phenethyl alcohol	1/100	S. pallida	pb1b-like	-6
phenethyl alcohol	1/100	S. pallida	pb1b-like	6
phenethyl alcohol	1/100	S. pallida	pb1b-like	4
phenethyl alcohol	1/100	S. pallida	pb1b-like	-10
phenethyl alcohol	1/100	S. pallida	pb1b-like	24
phenethyl alcohol	1/100	S. pallida	pb2a-like	18
phenethyl alcohol	1/100	S. pallida	pb2a-like	10
phenethyl alcohol	1/100	S. pallida	pb2a-like	6
phenethyl alcohol	1/100	S. pallida	pb2a-like	16
phenethyl alcohol	1/100	S. pallida	pb2a-like	14
phenethyl alcohol	1/100	S. pallida	pb2a-like	-6
phenethyl alcohol	1/100	S. pallida	pb2b-like	4
phenethyl alcohol	1/100	S. pallida	pb2b-like	8
phenethyl alcohol	1/100	S. pallida	pb2b-like	34
phenethyl alcohol	1/100	S. pallida	pb2b-like	20
phenethyl alcohol	1/100	S. pallida	pb2b-like	14
phenethyl alcohol	1/100	S. pallida	pb2b-like	10
phenethyl alcohol	1/100	S. pallida	pb3a-like	-32
phenethyl alcohol	1/100	S. pallida	pb3a-like	-12
phenethyl alcohol	1/100	S. pallida	pb3a-like	-30
phenethyl alcohol	1/100	S. pallida	pb3a-like	-6
phenethyl alcohol	1/100	S. pallida	pb3a-like	-10
phenethyl alcohol	1/100	S. pallida	pb3a-like	-4
phenethyl alcohol	1/100	S. pallida	pb3b-like	-26
phenethyl alcohol	1/100	S. pallida	pb3b-like	-38
phenethyl alcohol	1/100	S. pallida	pb3b-like	12
phenethyl alcohol	1/100	S. pallida	pb3b-like	0
phenethyl alcohol	1/100	S. pallida	pb3b-like	2
phenethyl alcohol	1/100	S. pallida	pb3b-like	-6
cinnamaldehyde	1/100	S. pallida	pb1a-like	40
cinnamaldehyde	1/100	S. pallida	pb1a-like	2
cinnamaldehyde	1/100	S. pallida	pb1a-like	18
cinnamaldehyde	1/100	S. pallida	pb1a-like	10
cinnamaldehyde	1/100	S. pallida	pb1a-like	28
cinnamaldehyde	1/100	S. pallida	pb1a-like	18
cinnamaldehyde	1/100	S. pallida	pb1b-like	10
cinnamaldehyde	1/100	S. pallida	pb1b-like	2
cinnamaldehyde	1/100	S. pallida	pb1b-like	-2
cinnamaldehyde	1/100	S. pallida	pb1b-like	-6
cinnamaldehyde	1/100	S. pallida	pb1b-like	6
cinnamaldehyde	1/100	S. pallida	pb1b-like	18
cinnamaldehyde	1/100	S. pallida	pb2a-like	0
cinnamaldehyde	1/100	S. pallida	pb2a-like	10
cinnamaldehyde	1/100	S. pallida	pb2a-like	6
cinnamaldehyde	1/100	S. pallida	pb2a-like	4
cinnamaldehyde	1/100	S. pallida	pb2a-like	14
cinnamaldehyde	1/100	S. pallida	pb2a-like	6
cinnamaldehyde	1/100	S. pallida	pb2b-like	-2
cinnamaldehyde	1/100	S. pallida	pb2b-like	12
cinnamaldehyde	1/100	S. pallida	pb2b-like	12
cinnamaldehyde	1/100	S. pallida	pb2b-like	16
cinnamaldehyde	1/100	S. pallida	pb2b-like	12
cinnamaldehyde	1/100	S. pallida	pb2b-like	0
cinnamaldehyde	1/100	S. pallida	pb3a-like	-4
cinnamaldehyde	1/100	S. pallida	pb3a-like	8
cinnamaldehyde	1/100	S. pallida	pb3a-like	-6
cinnamaldehyde	1/100	S. pallida	pb3a-like	-6
cinnamaldehyde	1/100	S. pallida	pb3a-like	0
cinnamaldehyde	1/100	S. pallida	pb3a-like	14
cinnamaldehyde	1/100	S. pallida	pb3b-like	-22
cinnamaldehyde	1/100	S. pallida	pb3b-like	-34
cinnamaldehyde	1/100	S. pallida	pb3b-like	-4
cinnamaldehyde	1/100	S. pallida	pb3b-like	6
cinnamaldehyde	1/100	S. pallida	pb3b-like	10
cinnamaldehyde	1/100	S. pallida	pb3b-like	4
2-hexanol	1/100	S. pallida	pb1a-like	100
2-hexanol	1/100	S. pallida	pb1a-like	102
2-hexanol	1/100	S. pallida	pb1a-like	72
2-hexanol	1/100	S. pallida	pb1a-like	80
2-hexanol	1/100	S. pallida	pb1a-like	78
2-hexanol	1/100	S. pallida	pb1a-like	98
2-hexanol	1/100	S. pallida	pb1b-like	0
2-hexanol	1/100	S. pallida	pb1b-like	-10
2-hexanol	1/100	S. pallida	pb1b-like	-16
2-hexanol	1/100	S. pallida	pb1b-like	-6
2-hexanol	1/100	S. pallida	pb1b-like	-22
2-hexanol	1/100	S. pallida	pb1b-like	0
2-hexanol	1/100	S. pallida	pb2a-like	-6
2-hexanol	1/100	S. pallida	pb2a-like	8
2-hexanol	1/100	S. pallida	pb2a-like	6
2-hexanol	1/100	S. pallida	pb2a-like	14
2-hexanol	1/100	S. pallida	pb2a-like	8
2-hexanol	1/100	S. pallida	pb2a-like	4
2-hexanol	1/100	S. pallida	pb2b-like	22
2-hexanol	1/100	S. pallida	pb2b-like	22
2-hexanol	1/100	S. pallida	pb2b-like	22
2-hexanol	1/100	S. pallida	pb2b-like	30
2-hexanol	1/100	S. pallida	pb2b-like	20
2-hexanol	1/100	S. pallida	pb2b-like	46
2-hexanol	1/100	S. pallida	pb3a-like	62
2-hexanol	1/100	S. pallida	pb3a-like	82
2-hexanol	1/100	S. pallida	pb3a-like	112
2-hexanol	1/100	S. pallida	pb3a-like	110
2-hexanol	1/100	S. pallida	pb3a-like	98
2-hexanol	1/100	S. pallida	pb3a-like	102
2-hexanol	1/100	S. pallida	pb3b-like	-8
2-hexanol	1/100	S. pallida	pb3b-like	-28
2-hexanol	1/100	S. pallida	pb3b-like	0
2-hexanol	1/100	S. pallida	pb3b-like	4
2-hexanol	1/100	S. pallida	pb3b-like	2
2-hexanol	1/100	S. pallida	pb3b-like	-4
guaiacol	1/100	S. pallida	pb1a-like	74
guaiacol	1/100	S. pallida	pb1a-like	32
guaiacol	1/100	S. pallida	pb1a-like	52
guaiacol	1/100	S. pallida	pb1a-like	34
guaiacol	1/100	S. pallida	pb1a-like	10
guaiacol	1/100	S. pallida	pb1a-like	50
guaiacol	1/100	S. pallida	pb1b-like	4
guaiacol	1/100	S. pallida	pb1b-like	10
guaiacol	1/100	S. pallida	pb1b-like	12
guaiacol	1/100	S. pallida	pb1b-like	2
guaiacol	1/100	S. pallida	pb1b-like	56
guaiacol	1/100	S. pallida	pb1b-like	-32
guaiacol	1/100	S. pallida	pb2a-like	-2
guaiacol	1/100	S. pallida	pb2a-like	10
guaiacol	1/100	S. pallida	pb2a-like	8
guaiacol	1/100	S. pallida	pb2a-like	6
guaiacol	1/100	S. pallida	pb2a-like	12
guaiacol	1/100	S. pallida	pb2a-like	6
guaiacol	1/100	S. pallida	pb2b-like	72
guaiacol	1/100	S. pallida	pb2b-like	84
guaiacol	1/100	S. pallida	pb2b-like	72
guaiacol	1/100	S. pallida	pb2b-like	62
guaiacol	1/100	S. pallida	pb2b-like	110
guaiacol	1/100	S. pallida	pb2b-like	54
guaiacol	1/100	S. pallida	pb3a-like	-38
guaiacol	1/100	S. pallida	pb3a-like	-4
guaiacol	1/100	S. pallida	pb3a-like	-12
guaiacol	1/100	S. pallida	pb3a-like	-10
guaiacol	1/100	S. pallida	pb3a-like	-14
guaiacol	1/100	S. pallida	pb3a-like	8
guaiacol	1/100	S. pallida	pb3b-like	-30
guaiacol	1/100	S. pallida	pb3b-like	-40
guaiacol	1/100	S. pallida	pb3b-like	6
guaiacol	1/100	S. pallida	pb3b-like	0
guaiacol	1/100	S. pallida	pb3b-like	-8
guaiacol	1/100	S. pallida	pb3b-like	-4
phenethyl acetate	1/100	S. pallida	pb1a-like	84
phenethyl acetate	1/100	S. pallida	pb1a-like	22
phenethyl acetate	1/100	S. pallida	pb1a-like	24
phenethyl acetate	1/100	S. pallida	pb1a-like	6
phenethyl acetate	1/100	S. pallida	pb1a-like	2
phenethyl acetate	1/100	S. pallida	pb1a-like	22
phenethyl acetate	1/100	S. pallida	pb1b-like	-22
phenethyl acetate	1/100	S. pallida	pb1b-like	-2
phenethyl acetate	1/100	S. pallida	pb1b-like	-10
phenethyl acetate	1/100	S. pallida	pb1b-like	8
phenethyl acetate	1/100	S. pallida	pb1b-like	-26
phenethyl acetate	1/100	S. pallida	pb1b-like	18
phenethyl acetate	1/100	S. pallida	pb2a-like	-2
phenethyl acetate	1/100	S. pallida	pb2a-like	6
phenethyl acetate	1/100	S. pallida	pb2a-like	14
phenethyl acetate	1/100	S. pallida	pb2a-like	4
phenethyl acetate	1/100	S. pallida	pb2a-like	6
phenethyl acetate	1/100	S. pallida	pb2a-like	2
phenethyl acetate	1/100	S. pallida	pb2b-like	-12
phenethyl acetate	1/100	S. pallida	pb2b-like	2
phenethyl acetate	1/100	S. pallida	pb2b-like	10
phenethyl acetate	1/100	S. pallida	pb2b-like	8
phenethyl acetate	1/100	S. pallida	pb2b-like	-8
phenethyl acetate	1/100	S. pallida	pb2b-like	-2
phenethyl acetate	1/100	S. pallida	pb3a-like	-22
phenethyl acetate	1/100	S. pallida	pb3a-like	-6
phenethyl acetate	1/100	S. pallida	pb3a-like	-30
phenethyl acetate	1/100	S. pallida	pb3a-like	-14
phenethyl acetate	1/100	S. pallida	pb3a-like	-18
phenethyl acetate	1/100	S. pallida	pb3a-like	-14
phenethyl acetate	1/100	S. pallida	pb3b-like	-40
phenethyl acetate	1/100	S. pallida	pb3b-like	-42
phenethyl acetate	1/100	S. pallida	pb3b-like	-4
phenethyl acetate	1/100	S. pallida	pb3b-like	-6
phenethyl acetate	1/100	S. pallida	pb3b-like	-10
phenethyl acetate	1/100	S. pallida	pb3b-like	-10
methyl salicylate	1/100	S. pallida	pb1a-like	80
methyl salicylate	1/100	S. pallida	pb1a-like	22
methyl salicylate	1/100	S. pallida	pb1a-like	-6
methyl salicylate	1/100	S. pallida	pb1a-like	0
methyl salicylate	1/100	S. pallida	pb1a-like	-10
methyl salicylate	1/100	S. pallida	pb1a-like	6
methyl salicylate	1/100	S. pallida	pb1b-like	0
methyl salicylate	1/100	S. pallida	pb1b-like	-12
methyl salicylate	1/100	S. pallida	pb1b-like	-10
methyl salicylate	1/100	S. pallida	pb1b-like	28
methyl salicylate	1/100	S. pallida	pb1b-like	-10
methyl salicylate	1/100	S. pallida	pb1b-like	12
methyl salicylate	1/100	S. pallida	pb2a-like	0
methyl salicylate	1/100	S. pallida	pb2a-like	8
methyl salicylate	1/100	S. pallida	pb2a-like	6
methyl salicylate	1/100	S. pallida	pb2a-like	10
methyl salicylate	1/100	S. pallida	pb2a-like	10
methyl salicylate	1/100	S. pallida	pb2a-like	4
methyl salicylate	1/100	S. pallida	pb2b-like	76
methyl salicylate	1/100	S. pallida	pb2b-like	104
methyl salicylate	1/100	S. pallida	pb2b-like	64
methyl salicylate	1/100	S. pallida	pb2b-like	58
methyl salicylate	1/100	S. pallida	pb2b-like	80
methyl salicylate	1/100	S. pallida	pb2b-like	50
methyl salicylate	1/100	S. pallida	pb3a-like	26
methyl salicylate	1/100	S. pallida	pb3a-like	2
methyl salicylate	1/100	S. pallida	pb3a-like	24
methyl salicylate	1/100	S. pallida	pb3a-like	-6
methyl salicylate	1/100	S. pallida	pb3a-like	-8
methyl salicylate	1/100	S. pallida	pb3a-like	0
methyl salicylate	1/100	S. pallida	pb3b-like	-4
methyl salicylate	1/100	S. pallida	pb3b-like	4
methyl salicylate	1/100	S. pallida	pb3b-like	48
methyl salicylate	1/100	S. pallida	pb3b-like	8
methyl salicylate	1/100	S. pallida	pb3b-like	-8
methyl salicylate	1/100	S. pallida	pb3b-like	40
AITC	1/100	S. pallida	pb1a-like	106
AITC	1/100	S. pallida	pb1a-like	132
AITC	1/100	S. pallida	pb1a-like	134
AITC	1/100	S. pallida	pb1a-like	88
AITC	1/100	S. pallida	pb1a-like	84
AITC	1/100	S. pallida	pb1a-like	110
AITC	1/100	S. pallida	pb1b-like	-16
AITC	1/100	S. pallida	pb1b-like	-18
AITC	1/100	S. pallida	pb1b-like	-8
AITC	1/100	S. pallida	pb1b-like	-10
AITC	1/100	S. pallida	pb1b-like	-22
AITC	1/100	S. pallida	pb1b-like	8
AITC	1/100	S. pallida	pb2a-like	-2
AITC	1/100	S. pallida	pb2a-like	4
AITC	1/100	S. pallida	pb2a-like	0
AITC	1/100	S. pallida	pb2a-like	18
AITC	1/100	S. pallida	pb2a-like	14
AITC	1/100	S. pallida	pb2a-like	20
AITC	1/100	S. pallida	pb2b-like	-4
AITC	1/100	S. pallida	pb2b-like	-2
AITC	1/100	S. pallida	pb2b-like	6
AITC	1/100	S. pallida	pb2b-like	10
AITC	1/100	S. pallida	pb2b-like	0
AITC	1/100	S. pallida	pb2b-like	4
AITC	1/100	S. pallida	pb3a-like	-12
AITC	1/100	S. pallida	pb3a-like	6
AITC	1/100	S. pallida	pb3a-like	-14
AITC	1/100	S. pallida	pb3a-like	-6
AITC	1/100	S. pallida	pb3a-like	-6
AITC	1/100	S. pallida	pb3a-like	-6
AITC	1/100	S. pallida	pb3b-like	-16
AITC	1/100	S. pallida	pb3b-like	-30
AITC	1/100	S. pallida	pb3b-like	-2
AITC	1/100	S. pallida	pb3b-like	6
AITC	1/100	S. pallida	pb3b-like	4
AITC	1/100	S. pallida	pb3b-like	4
IBITC	1/100	S. pallida	pb1a-like	48
IBITC	1/100	S. pallida	pb1a-like	14
IBITC	1/100	S. pallida	pb1a-like	28
IBITC	1/100	S. pallida	pb1a-like	20
IBITC	1/100	S. pallida	pb1a-like	20
IBITC	1/100	S. pallida	pb1a-like	26
IBITC	1/100	S. pallida	pb1b-like	-10
IBITC	1/100	S. pallida	pb1b-like	-12
IBITC	1/100	S. pallida	pb1b-like	-10
IBITC	1/100	S. pallida	pb1b-like	-10
IBITC	1/100	S. pallida	pb1b-like	-26
IBITC	1/100	S. pallida	pb1b-like	16
IBITC	1/100	S. pallida	pb2a-like	0
IBITC	1/100	S. pallida	pb2a-like	4
IBITC	1/100	S. pallida	pb2a-like	12
IBITC	1/100	S. pallida	pb2a-like	10
IBITC	1/100	S. pallida	pb2a-like	10
IBITC	1/100	S. pallida	pb2a-like	-4
IBITC	1/100	S. pallida	pb2b-like	12
IBITC	1/100	S. pallida	pb2b-like	2
IBITC	1/100	S. pallida	pb2b-like	8
IBITC	1/100	S. pallida	pb2b-like	8
IBITC	1/100	S. pallida	pb2b-like	2
IBITC	1/100	S. pallida	pb2b-like	4
IBITC	1/100	S. pallida	pb3a-like	-12
IBITC	1/100	S. pallida	pb3a-like	-2
IBITC	1/100	S. pallida	pb3a-like	-12
IBITC	1/100	S. pallida	pb3a-like	-8
IBITC	1/100	S. pallida	pb3a-like	-2
IBITC	1/100	S. pallida	pb3a-like	2
IBITC	1/100	S. pallida	pb3b-like	-16
IBITC	1/100	S. pallida	pb3b-like	-12
IBITC	1/100	S. pallida	pb3b-like	0
IBITC	1/100	S. pallida	pb3b-like	2
IBITC	1/100	S. pallida	pb3b-like	0
IBITC	1/100	S. pallida	pb3b-like	2
BITC	1/100	S. pallida	pb1a-like	28
BITC	1/100	S. pallida	pb1a-like	16
BITC	1/100	S. pallida	pb1a-like	12
BITC	1/100	S. pallida	pb1a-like	6
BITC	1/100	S. pallida	pb1a-like	-2
BITC	1/100	S. pallida	pb1a-like	10
BITC	1/100	S. pallida	pb1b-like	4
BITC	1/100	S. pallida	pb1b-like	-12
BITC	1/100	S. pallida	pb1b-like	2
BITC	1/100	S. pallida	pb1b-like	-12
BITC	1/100	S. pallida	pb1b-like	-18
BITC	1/100	S. pallida	pb1b-like	10
BITC	1/100	S. pallida	pb2a-like	-6
BITC	1/100	S. pallida	pb2a-like	6
BITC	1/100	S. pallida	pb2a-like	-2
BITC	1/100	S. pallida	pb2a-like	10
BITC	1/100	S. pallida	pb2a-like	14
BITC	1/100	S. pallida	pb2a-like	8
BITC	1/100	S. pallida	pb2b-like	-12
BITC	1/100	S. pallida	pb2b-like	8
BITC	1/100	S. pallida	pb2b-like	10
BITC	1/100	S. pallida	pb2b-like	12
BITC	1/100	S. pallida	pb2b-like	-4
BITC	1/100	S. pallida	pb2b-like	2
BITC	1/100	S. pallida	pb3a-like	-16
BITC	1/100	S. pallida	pb3a-like	6
BITC	1/100	S. pallida	pb3a-like	-6
BITC	1/100	S. pallida	pb3a-like	0
BITC	1/100	S. pallida	pb3a-like	0
BITC	1/100	S. pallida	pb3a-like	-2
BITC	1/100	S. pallida	pb3b-like	-18
BITC	1/100	S. pallida	pb3b-like	-34
BITC	1/100	S. pallida	pb3b-like	2
BITC	1/100	S. pallida	pb3b-like	12
BITC	1/100	S. pallida	pb3b-like	10
BITC	1/100	S. pallida	pb3b-like	18
SBITC	1/100	S. pallida	pb1a-like	40
SBITC	1/100	S. pallida	pb1a-like	14
SBITC	1/100	S. pallida	pb1a-like	16
SBITC	1/100	S. pallida	pb1a-like	12
SBITC	1/100	S. pallida	pb1a-like	0
SBITC	1/100	S. pallida	pb1a-like	22
SBITC	1/100	S. pallida	pb1b-like	-10
SBITC	1/100	S. pallida	pb1b-like	0
SBITC	1/100	S. pallida	pb1b-like	0
SBITC	1/100	S. pallida	pb1b-like	0
SBITC	1/100	S. pallida	pb1b-like	-18
SBITC	1/100	S. pallida	pb1b-like	22
SBITC	1/100	S. pallida	pb2a-like	0
SBITC	1/100	S. pallida	pb2a-like	6
SBITC	1/100	S. pallida	pb2a-like	14
SBITC	1/100	S. pallida	pb2a-like	18
SBITC	1/100	S. pallida	pb2a-like	24
SBITC	1/100	S. pallida	pb2a-like	2
SBITC	1/100	S. pallida	pb2b-like	8
SBITC	1/100	S. pallida	pb2b-like	4
SBITC	1/100	S. pallida	pb2b-like	10
SBITC	1/100	S. pallida	pb2b-like	14
SBITC	1/100	S. pallida	pb2b-like	6
[truncated: 1,165 more rows]

## Sheet: Fig4
Stimulant	Concentration	Genotype or Species	OSNs type	Control-subtracted spikes/sec
trans-2hexenal	1/100	Or67dGal4, UAS-Dmel Or42a	at1	28
trans-2hexenal	1/100	Or67dGal4, UAS-Dmel Or42a	at1	114
trans-2hexenal	1/100	Or67dGal4, UAS-Dmel Or42a	at1	174
trans-2hexenal	1/100	Or67dGal4, UAS-Dmel Or42a	at1	154
trans-2hexenal	1/100	Or67dGal4, UAS-Dmel Or42a	at1	86
trans-2hexenal	1/100	Or67dGal4, UAS-Dmel Or42a	at1	106
AITC	1/100	Or67dGal4, UAS-Dmel Or42a	at1	30
AITC	1/100	Or67dGal4, UAS-Dmel Or42a	at1	106
AITC	1/100	Or67dGal4, UAS-Dmel Or42a	at1	182
AITC	1/100	Or67dGal4, UAS-Dmel Or42a	at1	134
AITC	1/100	Or67dGal4, UAS-Dmel Or42a	at1	72
AITC	1/100	Or67dGal4, UAS-Dmel Or42a	at1	42
IBITC	1/100	Or67dGal4, UAS-Dmel Or42a	at1	-2
IBITC	1/100	Or67dGal4, UAS-Dmel Or42a	at1	2
IBITC	1/100	Or67dGal4, UAS-Dmel Or42a	at1	20
IBITC	1/100	Or67dGal4, UAS-Dmel Or42a	at1	2
IBITC	1/100	Or67dGal4, UAS-Dmel Or42a	at1	6
IBITC	1/100	Or67dGal4, UAS-Dmel Or42a	at1	4
BITC	1/100	Or67dGal4, UAS-Dmel Or42a	at1	4
BITC	1/100	Or67dGal4, UAS-Dmel Or42a	at1	2
BITC	1/100	Or67dGal4, UAS-Dmel Or42a	at1	22
BITC	1/100	Or67dGal4, UAS-Dmel Or42a	at1	12
BITC	1/100	Or67dGal4, UAS-Dmel Or42a	at1	16
BITC	1/100	Or67dGal4, UAS-Dmel Or42a	at1	6
SBITC	1/100	Or67dGal4, UAS-Dmel Or42a	at1	-2
SBITC	1/100	Or67dGal4, UAS-Dmel Or42a	at1	22
SBITC	1/100	Or67dGal4, UAS-Dmel Or42a	at1	14
SBITC	1/100	Or67dGal4, UAS-Dmel Or42a	at1	-4
SBITC	1/100	Or67dGal4, UAS-Dmel Or42a	at1	-2
SBITC	1/100	Or67dGal4, UAS-Dmel Or42a	at1	-2
γ-hexalactone	1/100	Or67dGal4, UAS-Dmel Or42a	at1	32
γ-hexalactone	1/100	Or67dGal4, UAS-Dmel Or42a	at1	82
γ-hexalactone	1/100	Or67dGal4, UAS-Dmel Or42a	at1	146
γ-hexalactone	1/100	Or67dGal4, UAS-Dmel Or42a	at1	98
γ-hexalactone	1/100	Or67dGal4, UAS-Dmel Or42a	at1	64
γ-hexalactone	1/100	Or67dGal4, UAS-Dmel Or42a	at1	52
trans-2hexenal	1/100	Or67dGal4, UAS-Spal Or42a	at1	200
trans-2hexenal	1/100	Or67dGal4, UAS-Spal Or42a	at1	220
trans-2hexenal	1/100	Or67dGal4, UAS-Spal Or42a	at1	208
trans-2hexenal	1/100	Or67dGal4, UAS-Spal Or42a	at1	202
trans-2hexenal	1/100	Or67dGal4, UAS-Spal Or42a	at1	212
trans-2hexenal	1/100	Or67dGal4, UAS-Spal Or42a	at1	210
trans-2hexenal	1/100	Or67dGal4, UAS-Spal Or42a	at1	186
trans-2hexenal	1/100	Or67dGal4, UAS-Spal Or42a	at1	200
AITC	1/100	Or67dGal4, UAS-Spal Or42a	at1	222
AITC	1/100	Or67dGal4, UAS-Spal Or42a	at1	148
AITC	1/100	Or67dGal4, UAS-Spal Or42a	at1	202
AITC	1/100	Or67dGal4, UAS-Spal Or42a	at1	256
AITC	1/100	Or67dGal4, UAS-Spal Or42a	at1	230
AITC	1/100	Or67dGal4, UAS-Spal Or42a	at1	214
AITC	1/100	Or67dGal4, UAS-Spal Or42a	at1	142
AITC	1/100	Or67dGal4, UAS-Spal Or42a	at1	196
IBITC	1/100	Or67dGal4, UAS-Spal Or42a	at1	38
IBITC	1/100	Or67dGal4, UAS-Spal Or42a	at1	24
IBITC	1/100	Or67dGal4, UAS-Spal Or42a	at1	32
IBITC	1/100	Or67dGal4, UAS-Spal Or42a	at1	58
IBITC	1/100	Or67dGal4, UAS-Spal Or42a	at1	48
IBITC	1/100	Or67dGal4, UAS-Spal Or42a	at1	28
IBITC	1/100	Or67dGal4, UAS-Spal Or42a	at1	50
IBITC	1/100	Or67dGal4, UAS-Spal Or42a	at1	60
BITC	1/100	Or67dGal4, UAS-Spal Or42a	at1	0
BITC	1/100	Or67dGal4, UAS-Spal Or42a	at1	16
BITC	1/100	Or67dGal4, UAS-Spal Or42a	at1	4
BITC	1/100	Or67dGal4, UAS-Spal Or42a	at1	26
BITC	1/100	Or67dGal4, UAS-Spal Or42a	at1	24
BITC	1/100	Or67dGal4, UAS-Spal Or42a	at1	10
BITC	1/100	Or67dGal4, UAS-Spal Or42a	at1	14
BITC	1/100	Or67dGal4, UAS-Spal Or42a	at1	52
SBITC	1/100	Or67dGal4, UAS-Spal Or42a	at1	40
SBITC	1/100	Or67dGal4, UAS-Spal Or42a	at1	26
SBITC	1/100	Or67dGal4, UAS-Spal Or42a	at1	16
SBITC	1/100	Or67dGal4, UAS-Spal Or42a	at1	28
SBITC	1/100	Or67dGal4, UAS-Spal Or42a	at1	22
SBITC	1/100	Or67dGal4, UAS-Spal Or42a	at1	8
SBITC	1/100	Or67dGal4, UAS-Spal Or42a	at1	16
SBITC	1/100	Or67dGal4, UAS-Spal Or42a	at1	26
γ-hexalactone	1/100	Or67dGal4, UAS-Spal Or42a	at1	52
γ-hexalactone	1/100	Or67dGal4, UAS-Spal Or42a	at1	46
γ-hexalactone	1/100	Or67dGal4, UAS-Spal Or42a	at1	66
γ-hexalactone	1/100	Or67dGal4, UAS-Spal Or42a	at1	82
γ-hexalactone	1/100	Or67dGal4, UAS-Spal Or42a	at1	148
γ-hexalactone	1/100	Or67dGal4, UAS-Spal Or42a	at1	108
γ-hexalactone	1/100	Or67dGal4, UAS-Spal Or42a	at1	90
γ-hexalactone	1/100	Or67dGal4, UAS-Spal Or42a	at1	174
trans-2hexenal	1/100	Or67dGal4, UAS-Sfla Or42a2	at1	4
trans-2hexenal	1/100	Or67dGal4, UAS-Sfla Or42a2	at1	-4
trans-2hexenal	1/100	Or67dGal4, UAS-Sfla Or42a2	at1	26
trans-2hexenal	1/100	Or67dGal4, UAS-Sfla Or42a2	at1	-10
trans-2hexenal	1/100	Or67dGal4, UAS-Sfla Or42a2	at1	0
trans-2hexenal	1/100	Or67dGal4, UAS-Sfla Or42a2	at1	-2
trans-2hexenal	1/100	Or67dGal4, UAS-Sfla Or42a2	at1	8
AITC	1/100	Or67dGal4, UAS-Sfla Or42a2	at1	2
AITC	1/100	Or67dGal4, UAS-Sfla Or42a2	at1	40
AITC	1/100	Or67dGal4, UAS-Sfla Or42a2	at1	78
AITC	1/100	Or67dGal4, UAS-Sfla Or42a2	at1	76
AITC	1/100	Or67dGal4, UAS-Sfla Or42a2	at1	36
AITC	1/100	Or67dGal4, UAS-Sfla Or42a2	at1	10
AITC	1/100	Or67dGal4, UAS-Sfla Or42a2	at1	36
IBITC	1/100	Or67dGal4, UAS-Sfla Or42a2	at1	-2
IBITC	1/100	Or67dGal4, UAS-Sfla Or42a2	at1	-4
IBITC	1/100	Or67dGal4, UAS-Sfla Or42a2	at1	-2
IBITC	1/100	Or67dGal4, UAS-Sfla Or42a2	at1	-2
IBITC	1/100	Or67dGal4, UAS-Sfla Or42a2	at1	4
IBITC	1/100	Or67dGal4, UAS-Sfla Or42a2	at1	-2
IBITC	1/100	Or67dGal4, UAS-Sfla Or42a2	at1	-6
BITC	1/100	Or67dGal4, UAS-Sfla Or42a2	at1	0
BITC	1/100	Or67dGal4, UAS-Sfla Or42a2	at1	-2
BITC	1/100	Or67dGal4, UAS-Sfla Or42a2	at1	-2
BITC	1/100	Or67dGal4, UAS-Sfla Or42a2	at1	10
BITC	1/100	Or67dGal4, UAS-Sfla Or42a2	at1	8
BITC	1/100	Or67dGal4, UAS-Sfla Or42a2	at1	6
BITC	1/100	Or67dGal4, UAS-Sfla Or42a2	at1	0
SBITC	1/100	Or67dGal4, UAS-Sfla Or42a2	at1	0
SBITC	1/100	Or67dGal4, UAS-Sfla Or42a2	at1	-4
SBITC	1/100	Or67dGal4, UAS-Sfla Or42a2	at1	0
SBITC	1/100	Or67dGal4, UAS-Sfla Or42a2	at1	-4
SBITC	1/100	Or67dGal4, UAS-Sfla Or42a2	at1	10
SBITC	1/100	Or67dGal4, UAS-Sfla Or42a2	at1	-12
SBITC	1/100	Or67dGal4, UAS-Sfla Or42a2	at1	-2
γ-hexalactone	1/100	Or67dGal4, UAS-Sfla Or42a2	at1	0
γ-hexalactone	1/100	Or67dGal4, UAS-Sfla Or42a2	at1	-6
γ-hexalactone	1/100	Or67dGal4, UAS-Sfla Or42a2	at1	-6
γ-hexalactone	1/100	Or67dGal4, UAS-Sfla Or42a2	at1	-4
γ-hexalactone	1/100	Or67dGal4, UAS-Sfla Or42a2	at1	-2
γ-hexalactone	1/100	Or67dGal4, UAS-Sfla Or42a2	at1	-4
γ-hexalactone	1/100	Or67dGal4, UAS-Sfla Or42a2	at1	0
trans-2hexenal	1/100	Or67dGal4, UAS-Sfla Or42a3	at1	168
trans-2hexenal	1/100	Or67dGal4, UAS-Sfla Or42a3	at1	206
trans-2hexenal	1/100	Or67dGal4, UAS-Sfla Or42a3	at1	132
trans-2hexenal	1/100	Or67dGal4, UAS-Sfla Or42a3	at1	116
trans-2hexenal	1/100	Or67dGal4, UAS-Sfla Or42a3	at1	138
trans-2hexenal	1/100	Or67dGal4, UAS-Sfla Or42a3	at1	124
trans-2hexenal	1/100	Or67dGal4, UAS-Sfla Or42a3	at1	124
AITC	1/100	Or67dGal4, UAS-Sfla Or42a3	at1	152
AITC	1/100	Or67dGal4, UAS-Sfla Or42a3	at1	156
AITC	1/100	Or67dGal4, UAS-Sfla Or42a3	at1	124
AITC	1/100	Or67dGal4, UAS-Sfla Or42a3	at1	98
AITC	1/100	Or67dGal4, UAS-Sfla Or42a3	at1	88
AITC	1/100	Or67dGal4, UAS-Sfla Or42a3	at1	122
AITC	1/100	Or67dGal4, UAS-Sfla Or42a3	at1	152
IBITC	1/100	Or67dGal4, UAS-Sfla Or42a3	at1	80
IBITC	1/100	Or67dGal4, UAS-Sfla Or42a3	at1	64
IBITC	1/100	Or67dGal4, UAS-Sfla Or42a3	at1	110
IBITC	1/100	Or67dGal4, UAS-Sfla Or42a3	at1	52
IBITC	1/100	Or67dGal4, UAS-Sfla Or42a3	at1	44
IBITC	1/100	Or67dGal4, UAS-Sfla Or42a3	at1	90
IBITC	1/100	Or67dGal4, UAS-Sfla Or42a3	at1	104
BITC	1/100	Or67dGal4, UAS-Sfla Or42a3	at1	48
BITC	1/100	Or67dGal4, UAS-Sfla Or42a3	at1	34
BITC	1/100	Or67dGal4, UAS-Sfla Or42a3	at1	48
BITC	1/100	Or67dGal4, UAS-Sfla Or42a3	at1	10
BITC	1/100	Or67dGal4, UAS-Sfla Or42a3	at1	20
BITC	1/100	Or67dGal4, UAS-Sfla Or42a3	at1	74
BITC	1/100	Or67dGal4, UAS-Sfla Or42a3	at1	88
SBITC	1/100	Or67dGal4, UAS-Sfla Or42a3	at1	18
SBITC	1/100	Or67dGal4, UAS-Sfla Or42a3	at1	22
SBITC	1/100	Or67dGal4, UAS-Sfla Or42a3	at1	36
SBITC	1/100	Or67dGal4, UAS-Sfla Or42a3	at1	14
SBITC	1/100	Or67dGal4, UAS-Sfla Or42a3	at1	12
SBITC	1/100	Or67dGal4, UAS-Sfla Or42a3	at1	48
SBITC	1/100	Or67dGal4, UAS-Sfla Or42a3	at1	56
γ-hexalactone	1/100	Or67dGal4, UAS-Sfla Or42a3	at1	50
γ-hexalactone	1/100	Or67dGal4, UAS-Sfla Or42a3	at1	32
γ-hexalactone	1/100	Or67dGal4, UAS-Sfla Or42a3	at1	32
γ-hexalactone	1/100	Or67dGal4, UAS-Sfla Or42a3	at1	26
γ-hexalactone	1/100	Or67dGal4, UAS-Sfla Or42a3	at1	20
γ-hexalactone	1/100	Or67dGal4, UAS-Sfla Or42a3	at1	64
γ-hexalactone	1/100	Or67dGal4, UAS-Sfla Or42a3	at1	44
trans-2hexenal	1/100	Or67dGal4, UAS-Sfla Or42a4	at1	140
trans-2hexenal	1/100	Or67dGal4, UAS-Sfla Or42a4	at1	202
trans-2hexenal	1/100	Or67dGal4, UAS-Sfla Or42a4	at1	206
trans-2hexenal	1/100	Or67dGal4, UAS-Sfla Or42a4	at1	192
trans-2hexenal	1/100	Or67dGal4, UAS-Sfla Or42a4	at1	112
trans-2hexenal	1/100	Or67dGal4, UAS-Sfla Or42a4	at1	220
AITC	1/100	Or67dGal4, UAS-Sfla Or42a4	at1	118
AITC	1/100	Or67dGal4, UAS-Sfla Or42a4	at1	158
AITC	1/100	Or67dGal4, UAS-Sfla Or42a4	at1	128
AITC	1/100	Or67dGal4, UAS-Sfla Or42a4	at1	158
AITC	1/100	Or67dGal4, UAS-Sfla Or42a4	at1	116
AITC	1/100	Or67dGal4, UAS-Sfla Or42a4	at1	108
IBITC	1/100	Or67dGal4, UAS-Sfla Or42a4	at1	52
IBITC	1/100	Or67dGal4, UAS-Sfla Or42a4	at1	110
IBITC	1/100	Or67dGal4, UAS-Sfla Or42a4	at1	98
IBITC	1/100	Or67dGal4, UAS-Sfla Or42a4	at1	104
IBITC	1/100	Or67dGal4, UAS-Sfla Or42a4	at1	54
IBITC	1/100	Or67dGal4, UAS-Sfla Or42a4	at1	104
BITC	1/100	Or67dGal4, UAS-Sfla Or42a4	at1	80
BITC	1/100	Or67dGal4, UAS-Sfla Or42a4	at1	124
BITC	1/100	Or67dGal4, UAS-Sfla Or42a4	at1	112
BITC	1/100	Or67dGal4, UAS-Sfla Or42a4	at1	120
BITC	1/100	Or67dGal4, UAS-Sfla Or42a4	at1	62
BITC	1/100	Or67dGal4, UAS-Sfla Or42a4	at1	82
SBITC	1/100	Or67dGal4, UAS-Sfla Or42a4	at1	28
SBITC	1/100	Or67dGal4, UAS-Sfla Or42a4	at1	44
SBITC	1/100	Or67dGal4, UAS-Sfla Or42a4	at1	8
SBITC	1/100	Or67dGal4, UAS-Sfla Or42a4	at1	20
SBITC	1/100	Or67dGal4, UAS-Sfla Or42a4	at1	14
SBITC	1/100	Or67dGal4, UAS-Sfla Or42a4	at1	64
γ-hexalactone	1/100	Or67dGal4, UAS-Sfla Or42a4	at1	-4
γ-hexalactone	1/100	Or67dGal4, UAS-Sfla Or42a4	at1	16
γ-hexalactone	1/100	Or67dGal4, UAS-Sfla Or42a4	at1	0
γ-hexalactone	1/100	Or67dGal4, UAS-Sfla Or42a4	at1	10
γ-hexalactone	1/100	Or67dGal4, UAS-Sfla Or42a4	at1	16
γ-hexalactone	1/100	Or67dGal4, UAS-Sfla Or42a4	at1	-2
BITC	1/100	Or67dGal4, UAS-Sfla Or42a3/+	at1	30
BITC	1/100	Or67dGal4, UAS-Sfla Or42a3/+	at1	34
BITC	1/100	Or67dGal4, UAS-Sfla Or42a3/+	at1	20
BITC	1/100	Or67dGal4, UAS-Sfla Or42a3/+	at1	24
BITC	1/100	Or67dGal4, UAS-Sfla Or42a3/+	at1	30
BITC	1/100	Or67dGal4, UAS-Sfla Or42a3/+	at1	28
γ-hexalactone	1/100	Or67dGal4, UAS-Sfla Or42a3/+	at1	38
γ-hexalactone	1/100	Or67dGal4, UAS-Sfla Or42a3/+	at1	38
γ-hexalactone	1/100	Or67dGal4, UAS-Sfla Or42a3/+	at1	22
γ-hexalactone	1/100	Or67dGal4, UAS-Sfla Or42a3/+	at1	38
γ-hexalactone	1/100	Or67dGal4, UAS-Sfla Or42a3/+	at1	34
γ-hexalactone	1/100	Or67dGal4, UAS-Sfla Or42a3/+	at1	34
BITC	1/100	Or67dGal4, UAS-Sfla Or42a4/+	at1	28
BITC	1/100	Or67dGal4, UAS-Sfla Or42a4/+	at1	20
BITC	1/100	Or67dGal4, UAS-Sfla Or42a4/+	at1	16
BITC	1/100	Or67dGal4, UAS-Sfla Or42a4/+	at1	20
BITC	1/100	Or67dGal4, UAS-Sfla Or42a4/+	at1	24
BITC	1/100	Or67dGal4, UAS-Sfla Or42a4/+	at1	26
BITC	1/100	Or67dGal4, UAS-Sfla Or42a4/+	at1	24
γ-hexalactone	1/100	Or67dGal4, UAS-Sfla Or42a4/+	at1	4
γ-hexalactone	1/100	Or67dGal4, UAS-Sfla Or42a4/+	at1	6
γ-hexalactone	1/100	Or67dGal4, UAS-Sfla Or42a4/+	at1	14
γ-hexalactone	1/100	Or67dGal4, UAS-Sfla Or42a4/+	at1	-6
γ-hexalactone	1/100	Or67dGal4, UAS-Sfla Or42a4/+	at1	6
γ-hexalactone	1/100	Or67dGal4, UAS-Sfla Or42a4/+	at1	2
γ-hexalactone	1/100	Or67dGal4, UAS-Sfla Or42a4/+	at1	-2
BITC	1/100	Or67dGal4, UAS-Sfla A181D S307P/+	at1	38
BITC	1/100	Or67dGal4, UAS-Sfla A181D S307P/+	at1	28
BITC	1/100	Or67dGal4, UAS-Sfla A181D S307P/+	at1	16
BITC	1/100	Or67dGal4, UAS-Sfla A181D S307P/+	at1	18
BITC	1/100	Or67dGal4, UAS-Sfla A181D S307P/+	at1	42
BITC	1/100	Or67dGal4, UAS-Sfla A181D S307P/+	at1	18
BITC	1/100	Or67dGal4, UAS-Sfla A181D S307P/+	at1	44
BITC	1/100	Or67dGal4, UAS-Sfla A181D S307P/+	at1	24
BITC	1/100	Or67dGal4, UAS-Sfla A181D S307P/+	at1	26
BITC	1/100	Or67dGal4, UAS-Sfla A181D S307P/+	at1	36
γ-hexalactone	1/100	Or67dGal4, UAS-Sfla A181D S307P/+	at1	40
γ-hexalactone	1/100	Or67dGal4, UAS-Sfla A181D S307P/+	at1	26
γ-hexalactone	1/100	Or67dGal4, UAS-Sfla A181D S307P/+	at1	14
γ-hexalactone	1/100	Or67dGal4, UAS-Sfla A181D S307P/+	at1	4
γ-hexalactone	1/100	Or67dGal4, UAS-Sfla A181D S307P/+	at1	0
γ-hexalactone	1/100	Or67dGal4, UAS-Sfla A181D S307P/+	at1	0
γ-hexalactone	1/100	Or67dGal4, UAS-Sfla A181D S307P/+	at1	36
γ-hexalactone	1/100	Or67dGal4, UAS-Sfla A181D S307P/+	at1	14
γ-hexalactone	1/100	Or67dGal4, UAS-Sfla A181D S307P/+	at1	16
γ-hexalactone	1/100	Or67dGal4, UAS-Sfla A181D S307P/+	at1	18

## Sheet: FigSupp2
Stimulant	Concentration	Genotype or Species	OSNs type	Control-subtracted spikes/sec
γ-hexalactone	1/100	Canton-S	ab1a	-2
γ-hexalactone	1/100	Canton-S	ab1a	-10
γ-hexalactone	1/100	Canton-S	ab1a	14
γ-hexalactone	1/100	Canton-S	ab1a	2
γ-hexalactone	1/100	Canton-S	ab1a	0
γ-hexalactone	1/100	Canton-S	ab1a	-6
γ-hexalactone	1/100	Canton-S	ab1a	20
γ-hexalactone	1/100	Canton-S	ab1a	-16
γ-hexalactone	1/100	Canton-S	ab1b	6
γ-hexalactone	1/100	Canton-S	ab1b	-2
γ-hexalactone	1/100	Canton-S	ab1b	0
γ-hexalactone	1/100	Canton-S	ab1b	18
γ-hexalactone	1/100	Canton-S	ab1b	-12
γ-hexalactone	1/100	Canton-S	ab1b	4
γ-hexalactone	1/100	Canton-S	ab1b	6
γ-hexalactone	1/100	Canton-S	ab1b	0
γ-hexalactone	1/100	Canton-S	ab1c	4
γ-hexalactone	1/100	Canton-S	ab1c	-2
γ-hexalactone	1/100	Canton-S	ab1c	0
γ-hexalactone	1/100	Canton-S	ab1c	-4
γ-hexalactone	1/100	Canton-S	ab1c	10
γ-hexalactone	1/100	Canton-S	ab1c	2
γ-hexalactone	1/100	Canton-S	ab1c	2
γ-hexalactone	1/100	Canton-S	ab1c	0
γ-hexalactone	1/100	Canton-S	ab1d	0
γ-hexalactone	1/100	Canton-S	ab1d	-4
γ-hexalactone	1/100	Canton-S	ab1d	0
γ-hexalactone	1/100	Canton-S	ab1d	6
γ-hexalactone	1/100	Canton-S	ab1d	12
γ-hexalactone	1/100	Canton-S	ab1d	4
γ-hexalactone	1/100	Canton-S	ab1d	-4
γ-hexalactone	1/100	Canton-S	ab1d	-2
γ-hexalactone	1/100	Canton-S	ab2a	-22
γ-hexalactone	1/100	Canton-S	ab2a	-20
γ-hexalactone	1/100	Canton-S	ab2a	0
γ-hexalactone	1/100	Canton-S	ab2a	-8
γ-hexalactone	1/100	Canton-S	ab2a	-4
γ-hexalactone	1/100	Canton-S	ab2a	2
γ-hexalactone	1/100	Canton-S	ab2a	8
γ-hexalactone	1/100	Canton-S	ab2b	10
γ-hexalactone	1/100	Canton-S	ab2b	-2
γ-hexalactone	1/100	Canton-S	ab2b	4
γ-hexalactone	1/100	Canton-S	ab2b	8
γ-hexalactone	1/100	Canton-S	ab2b	24
γ-hexalactone	1/100	Canton-S	ab2b	8
γ-hexalactone	1/100	Canton-S	ab2b	-4
γ-hexalactone	1/100	Canton-S	ab3a	-10
γ-hexalactone	1/100	Canton-S	ab3a	12
γ-hexalactone	1/100	Canton-S	ab3a	8
γ-hexalactone	1/100	Canton-S	ab3a	2
γ-hexalactone	1/100	Canton-S	ab3a	10
γ-hexalactone	1/100	Canton-S	ab3a	8
γ-hexalactone	1/100	Canton-S	ab3a	2
γ-hexalactone	1/100	Canton-S	ab3a	-6
γ-hexalactone	1/100	Canton-S	ab3a	8
γ-hexalactone	1/100	Canton-S	ab3a	-2
γ-hexalactone	1/100	Canton-S	ab3a	-12
γ-hexalactone	1/100	Canton-S	ab3b	10
γ-hexalactone	1/100	Canton-S	ab3b	2
γ-hexalactone	1/100	Canton-S	ab3b	4
γ-hexalactone	1/100	Canton-S	ab3b	-16
γ-hexalactone	1/100	Canton-S	ab3b	6
γ-hexalactone	1/100	Canton-S	ab3b	0
γ-hexalactone	1/100	Canton-S	ab3b	0
γ-hexalactone	1/100	Canton-S	ab3b	-8
γ-hexalactone	1/100	Canton-S	ab3b	0
γ-hexalactone	1/100	Canton-S	ab3b	-2
γ-hexalactone	1/100	Canton-S	ab3b	-6
γ-hexalactone	1/100	Canton-S	ab4a	0
γ-hexalactone	1/100	Canton-S	ab4a	4
γ-hexalactone	1/100	Canton-S	ab4a	2
γ-hexalactone	1/100	Canton-S	ab4b	-8
γ-hexalactone	1/100	Canton-S	ab4b	2
γ-hexalactone	1/100	Canton-S	ab4b	-6
γ-hexalactone	1/100	Canton-S	ab5a	-8
γ-hexalactone	1/100	Canton-S	ab5a	0
γ-hexalactone	1/100	Canton-S	ab5a	6
γ-hexalactone	1/100	Canton-S	ab5a	12
γ-hexalactone	1/100	Canton-S	ab5a	12
γ-hexalactone	1/100	Canton-S	ab5a	2
γ-hexalactone	1/100	Canton-S	ab5a	20
γ-hexalactone	1/100	Canton-S	ab5a	-2
γ-hexalactone	1/100	Canton-S	ab5a	10
γ-hexalactone	1/100	Canton-S	ab5a	10
γ-hexalactone	1/100	Canton-S	ab5b	10
γ-hexalactone	1/100	Canton-S	ab5b	0
γ-hexalactone	1/100	Canton-S	ab5b	4
γ-hexalactone	1/100	Canton-S	ab5b	4
γ-hexalactone	1/100	Canton-S	ab5b	0
γ-hexalactone	1/100	Canton-S	ab5b	-2
γ-hexalactone	1/100	Canton-S	ab5b	4
γ-hexalactone	1/100	Canton-S	ab5b	-10
γ-hexalactone	1/100	Canton-S	ab5b	2
γ-hexalactone	1/100	Canton-S	ab5b	4
γ-hexalactone	1/100	Canton-S	ab6a	10
γ-hexalactone	1/100	Canton-S	ab6a	8
γ-hexalactone	1/100	Canton-S	ab6a	-2
γ-hexalactone	1/100	Canton-S	ab6a	8
γ-hexalactone	1/100	Canton-S	ab6a	0
γ-hexalactone	1/100	Canton-S	ab6a	-8
γ-hexalactone	1/100	Canton-S	ab6a	0
γ-hexalactone	1/100	Canton-S	ab6a	14
γ-hexalactone	1/100	Canton-S	ab6a	0
γ-hexalactone	1/100	Canton-S	ab6b	0
γ-hexalactone	1/100	Canton-S	ab6b	6
γ-hexalactone	1/100	Canton-S	ab6b	28
γ-hexalactone	1/100	Canton-S	ab6b	-18
γ-hexalactone	1/100	Canton-S	ab6b	14
γ-hexalactone	1/100	Canton-S	ab6b	6
γ-hexalactone	1/100	Canton-S	ab6b	0
γ-hexalactone	1/100	Canton-S	ab6b	4
γ-hexalactone	1/100	Canton-S	ab6b	-2
γ-hexalactone	1/100	Canton-S	ab7a	-6
γ-hexalactone	1/100	Canton-S	ab7a	-16
γ-hexalactone	1/100	Canton-S	ab7a	-16
γ-hexalactone	1/100	Canton-S	ab7a	8
γ-hexalactone	1/100	Canton-S	ab7b	-2
γ-hexalactone	1/100	Canton-S	ab7b	2
γ-hexalactone	1/100	Canton-S	ab7b	-6
γ-hexalactone	1/100	Canton-S	ab7b	-2
γ-hexalactone	1/100	Canton-S	ab8a	10
γ-hexalactone	1/100	Canton-S	ab8a	-14
γ-hexalactone	1/100	Canton-S	ab8a	8
γ-hexalactone	1/100	Canton-S	ab8a	0
γ-hexalactone	1/100	Canton-S	ab8a	12
γ-hexalactone	1/100	Canton-S	ab8b	10
γ-hexalactone	1/100	Canton-S	ab8b	12
γ-hexalactone	1/100	Canton-S	ab8b	2
γ-hexalactone	1/100	Canton-S	ab8b	18
γ-hexalactone	1/100	Canton-S	ab8b	8
γ-hexalactone	1/100	Canton-S	ab9a	-6
γ-hexalactone	1/100	Canton-S	ab9a	8
γ-hexalactone	1/100	Canton-S	ab9a	6
γ-hexalactone	1/100	Canton-S	ab9b	10
γ-hexalactone	1/100	Canton-S	ab9b	-4
γ-hexalactone	1/100	Canton-S	ab9b	-14
γ-hexalactone	1/100	Canton-S	ab10a	16
γ-hexalactone	1/100	Canton-S	ab10a	-2
γ-hexalactone	1/100	Canton-S	ab10a	2
γ-hexalactone	1/100	Canton-S	ab10a	-16
γ-hexalactone	1/100	Canton-S	ab10a	-2
γ-hexalactone	1/100	Canton-S	ab10a	0
γ-hexalactone	1/100	Canton-S	ab10a	4
γ-hexalactone	1/100	Canton-S	ab10a	0
γ-hexalactone	1/100	Canton-S	ab10a	-2
γ-hexalactone	1/100	Canton-S	ab10a	-4
γ-hexalactone	1/100	Canton-S	ab10b	2
γ-hexalactone	1/100	Canton-S	ab10b	-4
γ-hexalactone	1/100	Canton-S	ab10b	10
γ-hexalactone	1/100	Canton-S	ab10b	0
γ-hexalactone	1/100	Canton-S	ab10b	4
γ-hexalactone	1/100	Canton-S	ab10b	-6
γ-hexalactone	1/100	Canton-S	ab10b	-6
γ-hexalactone	1/100	Canton-S	ab10b	-2
γ-hexalactone	1/100	Canton-S	ab10b	4
γ-hexalactone	1/100	Canton-S	ab10b	-4
γ-hexalactone	1/100	Canton-S	at1	-6
γ-hexalactone	1/100	Canton-S	at1	2
γ-hexalactone	1/100	Canton-S	at1	6
γ-hexalactone	1/100	Canton-S	at1	-8
γ-hexalactone	1/100	Canton-S	at1	-6
γ-hexalactone	1/100	Canton-S	at1	0
γ-hexalactone	1/100	Canton-S	ai2a	2
γ-hexalactone	1/100	Canton-S	ai2a	0
γ-hexalactone	1/100	Canton-S	ai2a	-8
γ-hexalactone	1/100	Canton-S	ai2b	14
γ-hexalactone	1/100	Canton-S	ai2b	2
γ-hexalactone	1/100	Canton-S	ai2b	14
γ-hexalactone	1/100	Canton-S	ai3a	2
γ-hexalactone	1/100	Canton-S	ai3a	0
γ-hexalactone	1/100	Canton-S	ai3a	-2
γ-hexalactone	1/100	Canton-S	ai3a	-6
γ-hexalactone	1/100	Canton-S	ai3b	-12
γ-hexalactone	1/100	Canton-S	ai3b	4
γ-hexalactone	1/100	Canton-S	ai3b	-2
γ-hexalactone	1/100	Canton-S	ai3b	0
γ-hexalactone	1/100	Canton-S	ai3c	-4
γ-hexalactone	1/100	Canton-S	ai3c	2
γ-hexalactone	1/100	Canton-S	ai3c	6
γ-hexalactone	1/100	Canton-S	ai3c	-2
γ-hexalactone	1/100	Canton-S	at4a	0
γ-hexalactone	1/100	Canton-S	at4a	-2
γ-hexalactone	1/100	Canton-S	at4a	-2
γ-hexalactone	1/100	Canton-S	at4a	-8
γ-hexalactone	1/100	Canton-S	at4b	4
γ-hexalactone	1/100	Canton-S	at4b	12
γ-hexalactone	1/100	Canton-S	at4b	-6
γ-hexalactone	1/100	Canton-S	at4b	-18
γ-hexalactone	1/100	Canton-S	at4c	-8
γ-hexalactone	1/100	Canton-S	at4c	0
γ-hexalactone	1/100	Canton-S	at4c	-12
γ-hexalactone	1/100	Canton-S	at4c	-4
γ-hexalactone	1/100	Canton-S	pb1a	168
γ-hexalactone	1/100	Canton-S	pb1a	214
γ-hexalactone	1/100	Canton-S	pb1a	162
γ-hexalactone	1/100	Canton-S	pb1a	126
γ-hexalactone	1/100	Canton-S	pb1a	172
γ-hexalactone	1/100	Canton-S	pb1a	144
γ-hexalactone	1/100	Canton-S	pb1a	182
γ-hexalactone	1/100	Canton-S	pb1b	-4
γ-hexalactone	1/100	Canton-S	pb1b	-2
γ-hexalactone	1/100	Canton-S	pb1b	-30
γ-hexalactone	1/100	Canton-S	pb1b	0
γ-hexalactone	1/100	Canton-S	pb1b	-12
γ-hexalactone	1/100	Canton-S	pb1b	-14
γ-hexalactone	1/100	Canton-S	pb1b	8
γ-hexalactone	1/100	Canton-S	pb2a	8
γ-hexalactone	1/100	Canton-S	pb2a	-4
γ-hexalactone	1/100	Canton-S	pb2a	-14
γ-hexalactone	1/100	Canton-S	pb2a	-20
γ-hexalactone	1/100	Canton-S	pb2b	-8
γ-hexalactone	1/100	Canton-S	pb2b	0
γ-hexalactone	1/100	Canton-S	pb2b	-2
γ-hexalactone	1/100	Canton-S	pb2b	0
γ-hexalactone	1/100	Canton-S	pb3a	2
γ-hexalactone	1/100	Canton-S	pb3a	8
γ-hexalactone	1/100	Canton-S	pb3a	-6
γ-hexalactone	1/100	Canton-S	pb3a	-4
γ-hexalactone	1/100	Canton-S	pb3a	-16
γ-hexalactone	1/100	Canton-S	pb3a	2
γ-hexalactone	1/100	Canton-S	pb3a	6
γ-hexalactone	1/100	Canton-S	pb3b	12
γ-hexalactone	1/100	Canton-S	pb3b	-12
γ-hexalactone	1/100	Canton-S	pb3b	2
γ-hexalactone	1/100	Canton-S	pb3b	-8
γ-hexalactone	1/100	Canton-S	pb3b	2
γ-hexalactone	1/100	Canton-S	pb3b	-10
γ-hexalactone	1/100	Canton-S	pb3b	0

## Sheet: FigSupp4_response
Stimulant	Concentration	Genotype or Species	OSNs type	Control-subtracted spikes/sec
γ-hexalactone	10^-2	Canton-S	pb1a	276
γ-hexalactone	10^-2	Canton-S	pb1a	334
γ-hexalactone	10^-2	Canton-S	pb1a	308
γ-hexalactone	10^-2	Canton-S	pb1a	288
γ-hexalactone	10^-2	Canton-S	pb1a	330
γ-hexalactone	10^-2	Canton-S	pb1a	182
γ-hexalactone	10^-3	Canton-S	pb1a	346
γ-hexalactone	10^-3	Canton-S	pb1a	248
γ-hexalactone	10^-3	Canton-S	pb1a	246
γ-hexalactone	10^-3	Canton-S	pb1a	98
γ-hexalactone	10^-3	Canton-S	pb1a	170
γ-hexalactone	10^-3	Canton-S	pb1a	192
γ-hexalactone	10^-4	Canton-S	pb1a	42
γ-hexalactone	10^-4	Canton-S	pb1a	26
γ-hexalactone	10^-4	Canton-S	pb1a	18
γ-hexalactone	10^-4	Canton-S	pb1a	18
γ-hexalactone	10^-4	Canton-S	pb1a	28
γ-hexalactone	10^-4	Canton-S	pb1a	66
γ-hexalactone	10^-5	Canton-S	pb1a	22
γ-hexalactone	10^-5	Canton-S	pb1a	10
γ-hexalactone	10^-5	Canton-S	pb1a	44
γ-hexalactone	10^-5	Canton-S	pb1a	8
γ-hexalactone	10^-5	Canton-S	pb1a	14
γ-hexalactone	10^-5	Canton-S	pb1a	38
AITC	10^-2	Canton-S	pb1a	192
AITC	10^-2	Canton-S	pb1a	200
AITC	10^-2	Canton-S	pb1a	118
AITC	10^-2	Canton-S	pb1a	90
AITC	10^-2	Canton-S	pb1a	160
AITC	10^-2	Canton-S	pb1a	160
AITC	10^-3	Canton-S	pb1a	30
AITC	10^-3	Canton-S	pb1a	38
AITC	10^-3	Canton-S	pb1a	30
AITC	10^-3	Canton-S	pb1a	20
AITC	10^-3	Canton-S	pb1a	26
AITC	10^-3	Canton-S	pb1a	18
AITC	10^-4	Canton-S	pb1a	0
AITC	10^-4	Canton-S	pb1a	0
AITC	10^-4	Canton-S	pb1a	-2
AITC	10^-4	Canton-S	pb1a	0
AITC	10^-4	Canton-S	pb1a	0
AITC	10^-4	Canton-S	pb1a	14
AITC	10^-5	Canton-S	pb1a	0
AITC	10^-5	Canton-S	pb1a	2
AITC	10^-5	Canton-S	pb1a	-12
AITC	10^-5	Canton-S	pb1a	-6
AITC	10^-5	Canton-S	pb1a	-2
AITC	10^-5	Canton-S	pb1a	-2
trans-2hexenal	10^-2	Canton-S	pb1a	182
trans-2hexenal	10^-2	Canton-S	pb1a	136
trans-2hexenal	10^-2	Canton-S	pb1a	86
trans-2hexenal	10^-2	Canton-S	pb1a	104
trans-2hexenal	10^-2	Canton-S	pb1a	118
trans-2hexenal	10^-2	Canton-S	pb1a	98
trans-2hexenal	10^-3	Canton-S	pb1a	60
trans-2hexenal	10^-3	Canton-S	pb1a	30
trans-2hexenal	10^-3	Canton-S	pb1a	36
trans-2hexenal	10^-3	Canton-S	pb1a	20
trans-2hexenal	10^-3	Canton-S	pb1a	34
trans-2hexenal	10^-3	Canton-S	pb1a	28
trans-2hexenal	10^-4	Canton-S	pb1a	4
trans-2hexenal	10^-4	Canton-S	pb1a	0
trans-2hexenal	10^-4	Canton-S	pb1a	10
trans-2hexenal	10^-4	Canton-S	pb1a	4
trans-2hexenal	10^-4	Canton-S	pb1a	4
trans-2hexenal	10^-4	Canton-S	pb1a	8
trans-2hexenal	10^-5	Canton-S	pb1a	-2
trans-2hexenal	10^-5	Canton-S	pb1a	-6
trans-2hexenal	10^-5	Canton-S	pb1a	2
trans-2hexenal	10^-5	Canton-S	pb1a	-6
trans-2hexenal	10^-5	Canton-S	pb1a	-12
trans-2hexenal	10^-5	Canton-S	pb1a	6
ethyl butyrate	10^-2	Canton-S	pb1a	212
ethyl butyrate	10^-2	Canton-S	pb1a	192
ethyl butyrate	10^-2	Canton-S	pb1a	222
ethyl butyrate	10^-2	Canton-S	pb1a	216
ethyl butyrate	10^-2	Canton-S	pb1a	218
ethyl butyrate	10^-2	Canton-S	pb1a	212
ethyl butyrate	10^-2	Canton-S	pb1a	204
ethyl butyrate	10^-3	Canton-S	pb1a	204
ethyl butyrate	10^-3	Canton-S	pb1a	188
ethyl butyrate	10^-3	Canton-S	pb1a	204
ethyl butyrate	10^-3	Canton-S	pb1a	214
ethyl butyrate	10^-3	Canton-S	pb1a	216
ethyl butyrate	10^-3	Canton-S	pb1a	224
ethyl butyrate	10^-3	Canton-S	pb1a	210
ethyl butyrate	10^-4	Canton-S	pb1a	58
ethyl butyrate	10^-4	Canton-S	pb1a	146
ethyl butyrate	10^-4	Canton-S	pb1a	126
ethyl butyrate	10^-4	Canton-S	pb1a	58
ethyl butyrate	10^-4	Canton-S	pb1a	52
ethyl butyrate	10^-4	Canton-S	pb1a	46
ethyl butyrate	10^-4	Canton-S	pb1a	48
ethyl butyrate	10^-5	Canton-S	pb1a	16
ethyl butyrate	10^-5	Canton-S	pb1a	14
ethyl butyrate	10^-5	Canton-S	pb1a	12
ethyl butyrate	10^-5	Canton-S	pb1a	18
ethyl butyrate	10^-5	Canton-S	pb1a	16
ethyl butyrate	10^-5	Canton-S	pb1a	8
ethyl butyrate	10^-5	Canton-S	pb1a	6
γ-hexalactone	10^-2	S. hsui	pb1a-like	188
γ-hexalactone	10^-2	S. hsui	pb1a-like	160
γ-hexalactone	10^-2	S. hsui	pb1a-like	160
γ-hexalactone	10^-2	S. hsui	pb1a-like	158
γ-hexalactone	10^-2	S. hsui	pb1a-like	166
γ-hexalactone	10^-2	S. hsui	pb1a-like	146
γ-hexalactone	10^-3	S. hsui	pb1a-like	136
γ-hexalactone	10^-3	S. hsui	pb1a-like	148
γ-hexalactone	10^-3	S. hsui	pb1a-like	138
γ-hexalactone	10^-3	S. hsui	pb1a-like	114
γ-hexalactone	10^-3	S. hsui	pb1a-like	112
γ-hexalactone	10^-3	S. hsui	pb1a-like	122
γ-hexalactone	10^-4	S. hsui	pb1a-like	60
γ-hexalactone	10^-4	S. hsui	pb1a-like	32
γ-hexalactone	10^-4	S. hsui	pb1a-like	76
γ-hexalactone	10^-4	S. hsui	pb1a-like	50
γ-hexalactone	10^-4	S. hsui	pb1a-like	36
γ-hexalactone	10^-4	S. hsui	pb1a-like	64
γ-hexalactone	10^-5	S. hsui	pb1a-like	50
γ-hexalactone	10^-5	S. hsui	pb1a-like	40
γ-hexalactone	10^-5	S. hsui	pb1a-like	56
γ-hexalactone	10^-5	S. hsui	pb1a-like	52
γ-hexalactone	10^-5	S. hsui	pb1a-like	38
γ-hexalactone	10^-5	S. hsui	pb1a-like	26
AITC	10^-2	S. hsui	pb1a-like	132
AITC	10^-2	S. hsui	pb1a-like	82
AITC	10^-2	S. hsui	pb1a-like	86
AITC	10^-2	S. hsui	pb1a-like	78
AITC	10^-2	S. hsui	pb1a-like	128
AITC	10^-2	S. hsui	pb1a-like	210
AITC	10^-2	S. hsui	pb1a-like	178
AITC	10^-2	S. hsui	pb1a-like	166
AITC	10^-3	S. hsui	pb1a-like	30
AITC	10^-3	S. hsui	pb1a-like	38
AITC	10^-3	S. hsui	pb1a-like	28
AITC	10^-3	S. hsui	pb1a-like	22
AITC	10^-3	S. hsui	pb1a-like	48
AITC	10^-3	S. hsui	pb1a-like	80
AITC	10^-3	S. hsui	pb1a-like	68
AITC	10^-3	S. hsui	pb1a-like	96
AITC	10^-4	S. hsui	pb1a-like	10
AITC	10^-4	S. hsui	pb1a-like	-2
AITC	10^-4	S. hsui	pb1a-like	2
AITC	10^-4	S. hsui	pb1a-like	2
AITC	10^-4	S. hsui	pb1a-like	12
AITC	10^-4	S. hsui	pb1a-like	12
AITC	10^-4	S. hsui	pb1a-like	4
AITC	10^-4	S. hsui	pb1a-like	14
AITC	10^-5	S. hsui	pb1a-like	-14
AITC	10^-5	S. hsui	pb1a-like	-2
AITC	10^-5	S. hsui	pb1a-like	-2
AITC	10^-5	S. hsui	pb1a-like	-2
AITC	10^-5	S. hsui	pb1a-like	-4
AITC	10^-5	S. hsui	pb1a-like	4
AITC	10^-5	S. hsui	pb1a-like	24
AITC	10^-5	S. hsui	pb1a-like	-12
trans-2hexenal	10^-2	S. hsui	pb1a-like	110
trans-2hexenal	10^-2	S. hsui	pb1a-like	90
trans-2hexenal	10^-2	S. hsui	pb1a-like	78
trans-2hexenal	10^-2	S. hsui	pb1a-like	124
trans-2hexenal	10^-2	S. hsui	pb1a-like	196
trans-2hexenal	10^-2	S. hsui	pb1a-like	180
trans-2hexenal	10^-3	S. hsui	pb1a-like	80
trans-2hexenal	10^-3	S. hsui	pb1a-like	44
trans-2hexenal	10^-3	S. hsui	pb1a-like	10
trans-2hexenal	10^-3	S. hsui	pb1a-like	46
trans-2hexenal	10^-3	S. hsui	pb1a-like	54
trans-2hexenal	10^-3	S. hsui	pb1a-like	100
trans-2hexenal	10^-4	S. hsui	pb1a-like	28
trans-2hexenal	10^-4	S. hsui	pb1a-like	6
trans-2hexenal	10^-4	S. hsui	pb1a-like	0
trans-2hexenal	10^-4	S. hsui	pb1a-like	2
trans-2hexenal	10^-4	S. hsui	pb1a-like	2
trans-2hexenal	10^-4	S. hsui	pb1a-like	16
trans-2hexenal	10^-5	S. hsui	pb1a-like	8
trans-2hexenal	10^-5	S. hsui	pb1a-like	-2
trans-2hexenal	10^-5	S. hsui	pb1a-like	-18
trans-2hexenal	10^-5	S. hsui	pb1a-like	8
trans-2hexenal	10^-5	S. hsui	pb1a-like	6
trans-2hexenal	10^-5	S. hsui	pb1a-like	14
ethyl butyrate	10^-2	S. hsui	pb1a-like	120
ethyl butyrate	10^-2	S. hsui	pb1a-like	114
ethyl butyrate	10^-2	S. hsui	pb1a-like	128
ethyl butyrate	10^-2	S. hsui	pb1a-like	142
ethyl butyrate	10^-2	S. hsui	pb1a-like	202
ethyl butyrate	10^-2	S. hsui	pb1a-like	194
ethyl butyrate	10^-3	S. hsui	pb1a-like	110
ethyl butyrate	10^-3	S. hsui	pb1a-like	92
ethyl butyrate	10^-3	S. hsui	pb1a-like	54
ethyl butyrate	10^-3	S. hsui	pb1a-like	126
ethyl butyrate	10^-3	S. hsui	pb1a-like	178
ethyl butyrate	10^-3	S. hsui	pb1a-like	148
ethyl butyrate	10^-4	S. hsui	pb1a-like	74
ethyl butyrate	10^-4	S. hsui	pb1a-like	30
ethyl butyrate	10^-4	S. hsui	pb1a-like	16
ethyl butyrate	10^-4	S. hsui	pb1a-like	40
ethyl butyrate	10^-4	S. hsui	pb1a-like	58
ethyl butyrate	10^-4	S. hsui	pb1a-like	58
ethyl butyrate	10^-5	S. hsui	pb1a-like	28
ethyl butyrate	10^-5	S. hsui	pb1a-like	-10
ethyl butyrate	10^-5	S. hsui	pb1a-like	-16
ethyl butyrate	10^-5	S. hsui	pb1a-like	22
ethyl butyrate	10^-5	S. hsui	pb1a-like	40
ethyl butyrate	10^-5	S. hsui	pb1a-like	2
γ-hexalactone	10^-2	S. pallida	pb1a-like	162
γ-hexalactone	10^-2	S. pallida	pb1a-like	128
γ-hexalactone	10^-2	S. pallida	pb1a-like	168
γ-hexalactone	10^-2	S. pallida	pb1a-like	140
γ-hexalactone	10^-2	S. pallida	pb1a-like	162
γ-hexalactone	10^-2	S. pallida	pb1a-like	150
γ-hexalactone	10^-3	S. pallida	pb1a-like	74
γ-hexalactone	10^-3	S. pallida	pb1a-like	92
γ-hexalactone	10^-3	S. pallida	pb1a-like	18
γ-hexalactone	10^-3	S. pallida	pb1a-like	106
γ-hexalactone	10^-3	S. pallida	pb1a-like	152
γ-hexalactone	10^-3	S. pallida	pb1a-like	150
γ-hexalactone	10^-4	S. pallida	pb1a-like	14
γ-hexalactone	10^-4	S. pallida	pb1a-like	36
γ-hexalactone	10^-4	S. pallida	pb1a-like	-4
γ-hexalactone	10^-4	S. pallida	pb1a-like	28
γ-hexalactone	10^-4	S. pallida	pb1a-like	32
γ-hexalactone	10^-4	S. pallida	pb1a-like	100
γ-hexalactone	10^-5	S. pallida	pb1a-like	2
γ-hexalactone	10^-5	S. pallida	pb1a-like	14
γ-hexalactone	10^-5	S. pallida	pb1a-like	8
γ-hexalactone	10^-5	S. pallida	pb1a-like	2
γ-hexalactone	10^-5	S. pallida	pb1a-like	2
γ-hexalactone	10^-5	S. pallida	pb1a-like	40
AITC	10^-2	S. pallida	pb1a-like	122
AITC	10^-2	S. pallida	pb1a-like	120
AITC	10^-2	S. pallida	pb1a-like	112
AITC	10^-2	S. pallida	pb1a-like	132
AITC	10^-2	S. pallida	pb1a-like	168
AITC	10^-2	S. pallida	pb1a-like	122
AITC	10^-2	S. pallida	pb1a-like	152
AITC	10^-2	S. pallida	pb1a-like	176
AITC	10^-2	S. pallida	pb1a-like	172
AITC	10^-3	S. pallida	pb1a-like	28
AITC	10^-3	S. pallida	pb1a-like	82
AITC	10^-3	S. pallida	pb1a-like	142
AITC	10^-3	S. pallida	pb1a-like	106
AITC	10^-3	S. pallida	pb1a-like	164
AITC	10^-3	S. pallida	pb1a-like	94
AITC	10^-3	S. pallida	pb1a-like	110
AITC	10^-3	S. pallida	pb1a-like	148
AITC	10^-3	S. pallida	pb1a-like	164
AITC	10^-4	S. pallida	pb1a-like	24
AITC	10^-4	S. pallida	pb1a-like	26
AITC	10^-4	S. pallida	pb1a-like	38
AITC	10^-4	S. pallida	pb1a-like	14
AITC	10^-4	S. pallida	pb1a-like	36
AITC	10^-4	S. pallida	pb1a-like	36
AITC	10^-4	S. pallida	pb1a-like	22
AITC	10^-4	S. pallida	pb1a-like	80
AITC	10^-4	S. pallida	pb1a-like	28
AITC	10^-5	S. pallida	pb1a-like	-6
AITC	10^-5	S. pallida	pb1a-like	-8
AITC	10^-5	S. pallida	pb1a-like	8
AITC	10^-5	S. pallida	pb1a-like	-6
AITC	10^-5	S. pallida	pb1a-like	26
AITC	10^-5	S. pallida	pb1a-like	0
AITC	10^-5	S. pallida	pb1a-like	2
AITC	10^-5	S. pallida	pb1a-like	32
AITC	10^-5	S. pallida	pb1a-like	2
trans-2hexenal	10^-2	S. pallida	pb1a-like	126
trans-2hexenal	10^-2	S. pallida	pb1a-like	118
trans-2hexenal	10^-2	S. pallida	pb1a-like	150
trans-2hexenal	10^-2	S. pallida	pb1a-like	140
trans-2hexenal	10^-2	S. pallida	pb1a-like	154
trans-2hexenal	10^-2	S. pallida	pb1a-like	110
trans-2hexenal	10^-2	S. pallida	pb1a-like	122
trans-2hexenal	10^-2	S. pallida	pb1a-like	200
trans-2hexenal	10^-2	S. pallida	pb1a-like	184
trans-2hexenal	10^-3	S. pallida	pb1a-like	32
trans-2hexenal	10^-3	S. pallida	pb1a-like	110
trans-2hexenal	10^-3	S. pallida	pb1a-like	124
trans-2hexenal	10^-3	S. pallida	pb1a-like	106
trans-2hexenal	10^-3	S. pallida	pb1a-like	124
trans-2hexenal	10^-3	S. pallida	pb1a-like	112
trans-2hexenal	10^-3	S. pallida	pb1a-like	128
trans-2hexenal	10^-3	S. pallida	pb1a-like	178
trans-2hexenal	10^-3	S. pallida	pb1a-like	156
trans-2hexenal	10^-4	S. pallida	pb1a-like	-8
trans-2hexenal	10^-4	S. pallida	pb1a-like	6
trans-2hexenal	10^-4	S. pallida	pb1a-like	24
trans-2hexenal	10^-4	S. pallida	pb1a-like	12
trans-2hexenal	10^-4	S. pallida	pb1a-like	40
trans-2hexenal	10^-4	S. pallida	pb1a-like	46
trans-2hexenal	10^-4	S. pallida	pb1a-like	74
trans-2hexenal	10^-4	S. pallida	pb1a-like	26
trans-2hexenal	10^-4	S. pallida	pb1a-like	18
trans-2hexenal	10^-5	S. pallida	pb1a-like	-4
trans-2hexenal	10^-5	S. pallida	pb1a-like	-6
trans-2hexenal	10^-5	S. pallida	pb1a-like	12
trans-2hexenal	10^-5	S. pallida	pb1a-like	-6
trans-2hexenal	10^-5	S. pallida	pb1a-like	2
trans-2hexenal	10^-5	S. pallida	pb1a-like	-8
trans-2hexenal	10^-5	S. pallida	pb1a-like	28
trans-2hexenal	10^-5	S. pallida	pb1a-like	16
trans-2hexenal	10^-5	S. pallida	pb1a-like	18
ethyl butyrate	10^-2	S. pallida	pb1a-like	126
ethyl butyrate	10^-2	S. pallida	pb1a-like	122
ethyl butyrate	10^-2	S. pallida	pb1a-like	118
ethyl butyrate	10^-2	S. pallida	pb1a-like	122
ethyl butyrate	10^-2	S. pallida	pb1a-like	156
ethyl butyrate	10^-2	S. pallida	pb1a-like	146
ethyl butyrate	10^-2	S. pallida	pb1a-like	132
ethyl butyrate	10^-2	S. pallida	pb1a-like	196
ethyl butyrate	10^-2	S. pallida	pb1a-like	162
ethyl butyrate	10^-3	S. pallida	pb1a-like	114
ethyl butyrate	10^-3	S. pallida	pb1a-like	122
ethyl butyrate	10^-3	S. pallida	pb1a-like	126
ethyl butyrate	10^-3	S. pallida	pb1a-like	130
ethyl butyrate	10^-3	S. pallida	pb1a-like	142
ethyl butyrate	10^-3	S. pallida	pb1a-like	110
ethyl butyrate	10^-3	S. pallida	pb1a-like	124
ethyl butyrate	10^-3	S. pallida	pb1a-like	164
ethyl butyrate	10^-3	S. pallida	pb1a-like	184
ethyl butyrate	10^-4	S. pallida	pb1a-like	32
ethyl butyrate	10^-4	S. pallida	pb1a-like	94
ethyl butyrate	10^-4	S. pallida	pb1a-like	122
ethyl butyrate	10^-4	S. pallida	pb1a-like	100
ethyl butyrate	10^-4	S. pallida	pb1a-like	114
ethyl butyrate	10^-4	S. pallida	pb1a-like	102
ethyl butyrate	10^-4	S. pallida	pb1a-like	112
ethyl butyrate	10^-4	S. pallida	pb1a-like	146
ethyl butyrate	10^-4	S. pallida	pb1a-like	174
ethyl butyrate	10^-5	S. pallida	pb1a-like	-14
ethyl butyrate	10^-5	S. pallida	pb1a-like	-4
ethyl butyrate	10^-5	S. pallida	pb1a-like	34
ethyl butyrate	10^-5	S. pallida	pb1a-like	16
ethyl butyrate	10^-5	S. pallida	pb1a-like	34
ethyl butyrate	10^-5	S. pallida	pb1a-like	28
ethyl butyrate	10^-5	S. pallida	pb1a-like	18
ethyl butyrate	10^-5	S. pallida	pb1a-like	24
ethyl butyrate	10^-5	S. pallida	pb1a-like	46
γ-hexalactone	10^-2	S. flava	pb1a-like	150
γ-hexalactone	10^-2	S. flava	pb1a-like	144
γ-hexalactone	10^-2	S. flava	pb1a-like	176
γ-hexalactone	10^-2	S. flava	pb1a-like	180
γ-hexalactone	10^-2	S. flava	pb1a-like	190
γ-hexalactone	10^-2	S. flava	pb1a-like	258
γ-hexalactone	10^-2	S. flava	pb1a-like	178
γ-hexalactone	10^-3	S. flava	pb1a-like	28
γ-hexalactone	10^-3	S. flava	pb1a-like	16
γ-hexalactone	10^-3	S. flava	pb1a-like	42
γ-hexalactone	10^-3	S. flava	pb1a-like	22
γ-hexalactone	10^-3	S. flava	pb1a-like	34
γ-hexalactone	10^-3	S. flava	pb1a-like	80
γ-hexalactone	10^-3	S. flava	pb1a-like	76
γ-hexalactone	10^-4	S. flava	pb1a-like	-2
γ-hexalactone	10^-4	S. flava	pb1a-like	0
γ-hexalactone	10^-4	S. flava	pb1a-like	0
γ-hexalactone	10^-4	S. flava	pb1a-like	-6
γ-hexalactone	10^-4	S. flava	pb1a-like	6
γ-hexalactone	10^-4	S. flava	pb1a-like	24
γ-hexalactone	10^-4	S. flava	pb1a-like	0
γ-hexalactone	10^-5	S. flava	pb1a-like	4
γ-hexalactone	10^-5	S. flava	pb1a-like	-12
γ-hexalactone	10^-5	S. flava	pb1a-like	-6
γ-hexalactone	10^-5	S. flava	pb1a-like	-10
γ-hexalactone	10^-5	S. flava	pb1a-like	-2
γ-hexalactone	10^-5	S. flava	pb1a-like	10
γ-hexalactone	10^-5	S. flava	pb1a-like	-8
AITC	10^-2	S. flava	pb1a-like	204
AITC	10^-2	S. flava	pb1a-like	216
AITC	10^-2	S. flava	pb1a-like	194
AITC	10^-2	S. flava	pb1a-like	162
AITC	10^-2	S. flava	pb1a-like	170
AITC	10^-2	S. flava	pb1a-like	118
AITC	10^-2	S. flava	pb1a-like	116
AITC	10^-3	S. flava	pb1a-like	120
AITC	10^-3	S. flava	pb1a-like	198
AITC	10^-3	S. flava	pb1a-like	100
AITC	10^-3	S. flava	pb1a-like	124
AITC	10^-3	S. flava	pb1a-like	100
AITC	10^-3	S. flava	pb1a-like	88
AITC	10^-3	S. flava	pb1a-like	90
AITC	10^-4	S. flava	pb1a-like	86
AITC	10^-4	S. flava	pb1a-like	94
AITC	10^-4	S. flava	pb1a-like	40
AITC	10^-4	S. flava	pb1a-like	36
AITC	10^-4	S. flava	pb1a-like	36
AITC	10^-4	S. flava	pb1a-like	26
AITC	10^-4	S. flava	pb1a-like	32
AITC	10^-5	S. flava	pb1a-like	8
AITC	10^-5	S. flava	pb1a-like	44
AITC	10^-5	S. flava	pb1a-like	8
AITC	10^-5	S. flava	pb1a-like	6
AITC	10^-5	S. flava	pb1a-like	6
AITC	10^-5	S. flava	pb1a-like	6
AITC	10^-5	S. flava	pb1a-like	2
trans-2hexenal	10^-2	S. flava	pb1a-like	216
trans-2hexenal	10^-2	S. flava	pb1a-like	190
trans-2hexenal	10^-2	S. flava	pb1a-like	140
trans-2hexenal	10^-2	S. flava	pb1a-like	180
trans-2hexenal	10^-2	S. flava	pb1a-like	136
trans-2hexenal	10^-2	S. flava	pb1a-like	142
trans-2hexenal	10^-2	S. flava	pb1a-like	182
trans-2hexenal	10^-3	S. flava	pb1a-like	212
trans-2hexenal	10^-3	S. flava	pb1a-like	180
trans-2hexenal	10^-3	S. flava	pb1a-like	134
trans-2hexenal	10^-3	S. flava	pb1a-like	166
trans-2hexenal	10^-3	S. flava	pb1a-like	124
trans-2hexenal	10^-3	S. flava	pb1a-like	122
trans-2hexenal	10^-3	S. flava	pb1a-like	172
trans-2hexenal	10^-4	S. flava	pb1a-like	182
trans-2hexenal	10^-4	S. flava	pb1a-like	166
trans-2hexenal	10^-4	S. flava	pb1a-like	90
trans-2hexenal	10^-4	S. flava	pb1a-like	140
trans-2hexenal	10^-4	S. flava	pb1a-like	112
trans-2hexenal	10^-4	S. flava	pb1a-like	114
trans-2hexenal	10^-4	S. flava	pb1a-like	150
trans-2hexenal	10^-5	S. flava	pb1a-like	34
trans-2hexenal	10^-5	S. flava	pb1a-like	82
trans-2hexenal	10^-5	S. flava	pb1a-like	48
trans-2hexenal	10^-5	S. flava	pb1a-like	40
trans-2hexenal	10^-5	S. flava	pb1a-like	64
trans-2hexenal	10^-5	S. flava	pb1a-like	62
trans-2hexenal	10^-5	S. flava	pb1a-like	80
ethyl butyrate	10^-2	S. flava	pb1a-like	92
ethyl butyrate	10^-2	S. flava	pb1a-like	212
ethyl butyrate	10^-2	S. flava	pb1a-like	172
ethyl butyrate	10^-2	S. flava	pb1a-like	250
ethyl butyrate	10^-2	S. flava	pb1a-like	218
ethyl butyrate	10^-2	S. flava	pb1a-like	178
ethyl butyrate	10^-2	S. flava	pb1a-like	274
ethyl butyrate	10^-2	S. flava	pb1a-like	268
ethyl butyrate	10^-3	S. flava	pb1a-like	50
ethyl butyrate	10^-3	S. flava	pb1a-like	238
ethyl butyrate	10^-3	S. flava	pb1a-like	124
ethyl butyrate	10^-3	S. flava	pb1a-like	214
ethyl butyrate	10^-3	S. flava	pb1a-like	194
ethyl butyrate	10^-3	S. flava	pb1a-like	172
ethyl butyrate	10^-3	S. flava	pb1a-like	194
ethyl butyrate	10^-3	S. flava	pb1a-like	174
ethyl butyrate	10^-4	S. flava	pb1a-like	-2
ethyl butyrate	10^-4	S. flava	pb1a-like	172
ethyl butyrate	10^-4	S. flava	pb1a-like	20
ethyl butyrate	10^-4	S. flava	pb1a-like	76
ethyl butyrate	10^-4	S. flava	pb1a-like	34
ethyl butyrate	10^-4	S. flava	pb1a-like	58
ethyl butyrate	10^-4	S. flava	pb1a-like	36
ethyl butyrate	10^-4	S. flava	pb1a-like	28
ethyl butyrate	10^-5	S. flava	pb1a-like	-6
ethyl butyrate	10^-5	S. flava	pb1a-like	16
ethyl butyrate	10^-5	S. flava	pb1a-like	-6
ethyl butyrate	10^-5	S. flava	pb1a-like	4
ethyl butyrate	10^-5	S. flava	pb1a-like	8
ethyl butyrate	10^-5	S. flava	pb1a-like	2
ethyl butyrate	10^-5	S. flava	pb1a-like	0
ethyl butyrate	10^-5	S. flava	pb1a-like	-2
SBITC	10^-2	S. flava	pb1a-like	96
SBITC	10^-2	S. flava	pb1a-like	100
SBITC	10^-2	S. flava	pb1a-like	56
SBITC	10^-2	S. flava	pb1a-like	62
SBITC	10^-2	S. flava	pb1a-like	56
SBITC	10^-2	S. flava	pb1a-like	64
SBITC	10^-2	S. flava	pb1a-like	102
SBITC	10^-3	S. flava	pb1a-like	12
SBITC	10^-3	S. flava	pb1a-like	38
SBITC	10^-3	S. flava	pb1a-like	30
SBITC	10^-3	S. flava	pb1a-like	10
SBITC	10^-3	S. flava	pb1a-like	12
SBITC	10^-3	S. flava	pb1a-like	24
SBITC	10^-3	S. flava	pb1a-like	12
SBITC	10^-4	S. flava	pb1a-like	8
SBITC	10^-4	S. flava	pb1a-like	8
SBITC	10^-4	S. flava	pb1a-like	10
SBITC	10^-4	S. flava	pb1a-like	4
SBITC	10^-4	S. flava	pb1a-like	-8
SBITC	10^-4	S. flava	pb1a-like	2
SBITC	10^-4	S. flava	pb1a-like	-2
SBITC	10^-5	S. flava	pb1a-like	0
SBITC	10^-5	S. flava	pb1a-like	0
SBITC	10^-5	S. flava	pb1a-like	2
SBITC	10^-5	S. flava	pb1a-like	2
SBITC	10^-5	S. flava	pb1a-like	-10
SBITC	10^-5	S. flava	pb1a-like	-12
SBITC	10^-5	S. flava	pb1a-like	0
BITC	10^-2	S. flava	pb1a-like	142
BITC	10^-2	S. flava	pb1a-like	122
BITC	10^-2	S. flava	pb1a-like	152
BITC	10^-2	S. flava	pb1a-like	134
BITC	10^-2	S. flava	pb1a-like	126
BITC	10^-2	S. flava	pb1a-like	202
BITC	10^-3	S. flava	pb1a-like	38
BITC	10^-3	S. flava	pb1a-like	36
BITC	10^-3	S. flava	pb1a-like	32
BITC	10^-3	S. flava	pb1a-like	82
BITC	10^-3	S. flava	pb1a-like	84
BITC	10^-3	S. flava	pb1a-like	122
BITC	10^-4	S. flava	pb1a-like	2
BITC	10^-4	S. flava	pb1a-like	24
BITC	10^-4	S. flava	pb1a-like	26
BITC	10^-4	S. flava	pb1a-like	22
BITC	10^-4	S. flava	pb1a-like	32
BITC	10^-4	S. flava	pb1a-like	24
BITC	10^-5	S. flava	pb1a-like	0
BITC	10^-5	S. flava	pb1a-like	14
BITC	10^-5	S. flava	pb1a-like	-10
BITC	10^-5	S. flava	pb1a-like	-8
BITC	10^-5	S. flava	pb1a-like	-14
BITC	10^-5	S. flava	pb1a-like	-6
IBITC	10^-2	S. flava	pb1a-like	194
IBITC	10^-2	S. flava	pb1a-like	156
IBITC	10^-2	S. flava	pb1a-like	182
IBITC	10^-2	S. flava	pb1a-like	196
IBITC	10^-2	S. flava	pb1a-like	148
IBITC	10^-2	S. flava	pb1a-like	200
IBITC	10^-3	S. flava	pb1a-like	106
IBITC	10^-3	S. flava	pb1a-like	62
IBITC	10^-3	S. flava	pb1a-like	92
IBITC	10^-3	S. flava	pb1a-like	96
IBITC	10^-3	S. flava	pb1a-like	94
IBITC	10^-3	S. flava	pb1a-like	108
IBITC	10^-4	S. flava	pb1a-like	12
IBITC	10^-4	S. flava	pb1a-like	32
IBITC	10^-4	S. flava	pb1a-like	26
IBITC	10^-4	S. flava	pb1a-like	30
IBITC	10^-4	S. flava	pb1a-like	20
IBITC	10^-4	S. flava	pb1a-like	20
IBITC	10^-5	S. flava	pb1a-like	0
IBITC	10^-5	S. flava	pb1a-like	10
IBITC	10^-5	S. flava	pb1a-like	12
IBITC	10^-5	S. flava	pb1a-like	6
IBITC	10^-5	S. flava	pb1a-like	4
IBITC	10^-5	S. flava	pb1a-like	2
γ-hexalactone	10^-2	S. montana	pb1a-like	202
γ-hexalactone	10^-2	S. montana	pb1a-like	260
γ-hexalactone	10^-2	S. montana	pb1a-like	186
γ-hexalactone	10^-2	S. montana	pb1a-like	144
γ-hexalactone	10^-2	S. montana	pb1a-like	148
γ-hexalactone	10^-2	S. montana	pb1a-like	176
γ-hexalactone	10^-3	S. montana	pb1a-like	128
γ-hexalactone	10^-3	S. montana	pb1a-like	98
γ-hexalactone	10^-3	S. montana	pb1a-like	72
γ-hexalactone	10^-3	S. montana	pb1a-like	82
γ-hexalactone	10^-3	S. montana	pb1a-like	58
γ-hexalactone	10^-3	S. montana	pb1a-like	124
γ-hexalactone	10^-4	S. montana	pb1a-like	22
γ-hexalactone	10^-4	S. montana	pb1a-like	12
γ-hexalactone	10^-4	S. montana	pb1a-like	16
γ-hexalactone	10^-4	S. montana	pb1a-like	14
γ-hexalactone	10^-4	S. montana	pb1a-like	46
γ-hexalactone	10^-4	S. montana	pb1a-like	18
γ-hexalactone	10^-5	S. montana	pb1a-like	-4
γ-hexalactone	10^-5	S. montana	pb1a-like	-2
γ-hexalactone	10^-5	S. montana	pb1a-like	16
γ-hexalactone	10^-5	S. montana	pb1a-like	-14
γ-hexalactone	10^-5	S. montana	pb1a-like	-4
γ-hexalactone	10^-5	S. montana	pb1a-like	-4
AITC	10^-2	S. montana	pb1a-like	178
AITC	10^-2	S. montana	pb1a-like	172
AITC	10^-2	S. montana	pb1a-like	164
AITC	10^-2	S. montana	pb1a-like	154
AITC	10^-2	S. montana	pb1a-like	130
AITC	10^-2	S. montana	pb1a-like	208
AITC	10^-3	S. montana	pb1a-like	176
AITC	10^-3	S. montana	pb1a-like	88
AITC	10^-3	S. montana	pb1a-like	116
AITC	10^-3	S. montana	pb1a-like	106
AITC	10^-3	S. montana	pb1a-like	88
AITC	10^-3	S. montana	pb1a-like	134
AITC	10^-4	S. montana	pb1a-like	114
AITC	10^-4	S. montana	pb1a-like	40
AITC	10^-4	S. montana	pb1a-like	56
AITC	10^-4	S. montana	pb1a-like	30
AITC	10^-4	S. montana	pb1a-like	24
AITC	10^-4	S. montana	pb1a-like	86
AITC	10^-5	S. montana	pb1a-like	12
AITC	10^-5	S. montana	pb1a-like	34
AITC	10^-5	S. montana	pb1a-like	28
AITC	10^-5	S. montana	pb1a-like	20
AITC	10^-5	S. montana	pb1a-like	10
AITC	10^-5	S. montana	pb1a-like	16
trans-2hexenal	10^-2	S. montana	pb1a-like	200
trans-2hexenal	10^-2	S. montana	pb1a-like	190
trans-2hexenal	10^-2	S. montana	pb1a-like	190
trans-2hexenal	10^-2	S. montana	pb1a-like	170
trans-2hexenal	10^-2	S. montana	pb1a-like	180
trans-2hexenal	10^-2	S. montana	pb1a-like	194
trans-2hexenal	10^-3	S. montana	pb1a-like	164
trans-2hexenal	10^-3	S. montana	pb1a-like	132
trans-2hexenal	10^-3	S. montana	pb1a-like	154
trans-2hexenal	10^-3	S. montana	pb1a-like	154
trans-2hexenal	10^-3	S. montana	pb1a-like	136
trans-2hexenal	10^-3	S. montana	pb1a-like	196
trans-2hexenal	10^-4	S. montana	pb1a-like	86
trans-2hexenal	10^-4	S. montana	pb1a-like	54
trans-2hexenal	10^-4	S. montana	pb1a-like	78
trans-2hexenal	10^-4	S. montana	pb1a-like	100
trans-2hexenal	10^-4	S. montana	pb1a-like	50
trans-2hexenal	10^-4	S. montana	pb1a-like	64
trans-2hexenal	10^-5	S. montana	pb1a-like	26
trans-2hexenal	10^-5	S. montana	pb1a-like	32
trans-2hexenal	10^-5	S. montana	pb1a-like	26
trans-2hexenal	10^-5	S. montana	pb1a-like	28
trans-2hexenal	10^-5	S. montana	pb1a-like	18
trans-2hexenal	10^-5	S. montana	pb1a-like	30
ethyl butyrate	10^-2	S. montana	pb1a-like	240
ethyl butyrate	10^-2	S. montana	pb1a-like	240
ethyl butyrate	10^-2	S. montana	pb1a-like	250
ethyl butyrate	10^-2	S. montana	pb1a-like	210
ethyl butyrate	10^-2	S. montana	pb1a-like	104
ethyl butyrate	10^-2	S. montana	pb1a-like	264
ethyl butyrate	10^-2	S. montana	pb1a-like	286
ethyl butyrate	10^-2	S. montana	pb1a-like	296
ethyl butyrate	10^-3	S. montana	pb1a-like	242
ethyl butyrate	10^-3	S. montana	pb1a-like	152
ethyl butyrate	10^-3	S. montana	pb1a-like	212
ethyl butyrate	10^-3	S. montana	pb1a-like	168
ethyl butyrate	10^-3	S. montana	pb1a-like	14
ethyl butyrate	10^-3	S. montana	pb1a-like	172
ethyl butyrate	10^-3	S. montana	pb1a-like	142
ethyl butyrate	10^-3	S. montana	pb1a-like	98
ethyl butyrate	10^-4	S. montana	pb1a-like	76
ethyl butyrate	10^-4	S. montana	pb1a-like	50
ethyl butyrate	10^-4	S. montana	pb1a-like	66
ethyl butyrate	10^-4	S. montana	pb1a-like	60
ethyl butyrate	10^-4	S. montana	pb1a-like	6
ethyl butyrate	10^-4	S. montana	pb1a-like	34
ethyl butyrate	10^-4	S. montana	pb1a-like	36
ethyl butyrate	10^-4	S. montana	pb1a-like	12
ethyl butyrate	10^-5	S. montana	pb1a-like	8
ethyl butyrate	10^-5	S. montana	pb1a-like	8
ethyl butyrate	10^-5	S. montana	pb1a-like	10
ethyl butyrate	10^-5	S. montana	pb1a-like	8
ethyl butyrate	10^-5	S. montana	pb1a-like	12
ethyl butyrate	10^-5	S. montana	pb1a-like	6
ethyl butyrate	10^-5	S. montana	pb1a-like	8
ethyl butyrate	10^-5	S. montana	pb1a-like	0
SBITC	10^-2	S. montana	pb1a-like	56
SBITC	10^-2	S. montana	pb1a-like	70
SBITC	10^-2	S. montana	pb1a-like	82
SBITC	10^-2	S. montana	pb1a-like	78
SBITC	10^-2	S. montana	pb1a-like	72
SBITC	10^-2	S. montana	pb1a-like	78
SBITC	10^-3	S. montana	pb1a-like	-4
SBITC	10^-3	S. montana	pb1a-like	16
SBITC	10^-3	S. montana	pb1a-like	20
SBITC	10^-3	S. montana	pb1a-like	22
SBITC	10^-3	S. montana	pb1a-like	16
SBITC	10^-3	S. montana	pb1a-like	10
SBITC	10^-4	S. montana	pb1a-like	0
SBITC	10^-4	S. montana	pb1a-like	6
SBITC	10^-4	S. montana	pb1a-like	2
SBITC	10^-4	S. montana	pb1a-like	6
SBITC	10^-4	S. montana	pb1a-like	-6
SBITC	10^-4	S. montana	pb1a-like	-12
SBITC	10^-5	S. montana	pb1a-like	4
SBITC	10^-5	S. montana	pb1a-like	2
SBITC	10^-5	S. montana	pb1a-like	8
SBITC	10^-5	S. montana	pb1a-like	-2
SBITC	10^-5	S. montana	pb1a-like	-4
SBITC	10^-5	S. montana	pb1a-like	-4
BITC	10^-2	S. montana	pb1a-like	128
BITC	10^-2	S. montana	pb1a-like	134
BITC	10^-2	S. montana	pb1a-like	120
BITC	10^-2	S. montana	pb1a-like	102
BITC	10^-2	S. montana	pb1a-like	140
BITC	10^-2	S. montana	pb1a-like	118
BITC	10^-3	S. montana	pb1a-like	32
BITC	10^-3	S. montana	pb1a-like	68
BITC	10^-3	S. montana	pb1a-like	38
BITC	10^-3	S. montana	pb1a-like	26
BITC	10^-3	S. montana	pb1a-like	20
BITC	10^-3	S. montana	pb1a-like	70
BITC	10^-4	S. montana	pb1a-like	20
BITC	10^-4	S. montana	pb1a-like	2
BITC	10^-4	S. montana	pb1a-like	24
BITC	10^-4	S. montana	pb1a-like	-8
BITC	10^-4	S. montana	pb1a-like	-2
BITC	10^-4	S. montana	pb1a-like	24
BITC	10^-5	S. montana	pb1a-like	-6
BITC	10^-5	S. montana	pb1a-like	0
BITC	10^-5	S. montana	pb1a-like	18
BITC	10^-5	S. montana	pb1a-like	-4
BITC	10^-5	S. montana	pb1a-like	-6
BITC	10^-5	S. montana	pb1a-like	2
IBITC	10^-2	S. montana	pb1a-like	128
IBITC	10^-2	S. montana	pb1a-like	158
IBITC	10^-2	S. montana	pb1a-like	186
IBITC	10^-2	S. montana	pb1a-like	166
IBITC	10^-2	S. montana	pb1a-like	174
IBITC	10^-2	S. montana	pb1a-like	170
IBITC	10^-3	S. montana	pb1a-like	68
IBITC	10^-3	S. montana	pb1a-like	98
IBITC	10^-3	S. montana	pb1a-like	98
IBITC	10^-3	S. montana	pb1a-like	68
IBITC	10^-3	S. montana	pb1a-like	82
IBITC	10^-3	S. montana	pb1a-like	94
IBITC	10^-4	S. montana	pb1a-like	24
IBITC	10^-4	S. montana	pb1a-like	10
IBITC	10^-4	S. montana	pb1a-like	24
IBITC	10^-4	S. montana	pb1a-like	16
IBITC	10^-4	S. montana	pb1a-like	12
IBITC	10^-4	S. montana	pb1a-like	18
IBITC	10^-5	S. montana	pb1a-like	-6
IBITC	10^-5	S. montana	pb1a-like	2
IBITC	10^-5	S. montana	pb1a-like	0
IBITC	10^-5	S. montana	pb1a-like	2
IBITC	10^-5	S. montana	pb1a-like	2
IBITC	10^-5	S. montana	pb1a-like	12
											36	12
											8	0

## Sheet: FigSupp4_EC50
Stimulant	Genotype or Species	Method	EC50
γ-hexalactone	Canton-S	two-parameters	0.0002
γ-hexalactone	Canton-S	two-parameters	0.0005
γ-hexalactone	Canton-S	two-parameters	0.0005
γ-hexalactone	Canton-S	two-parameters	0.0014
γ-hexalactone	Canton-S	two-parameters	0.0009
γ-hexalactone	Canton-S	two-parameters	0.0001
γ-hexalactone	S. hsui	two-parameters	0.0002
γ-hexalactone	S. hsui	two-parameters	0.0002
γ-hexalactone	S. hsui	two-parameters	0.0001
γ-hexalactone	S. hsui	two-parameters	0.0002
γ-hexalactone	S. hsui	two-parameters	0.0003
γ-hexalactone	S. hsui	two-parameters	0.0001
γ-hexalactone	S. pallida	two-parameters	0.0011
γ-hexalactone	S. pallida	two-parameters	0.0003
γ-hexalactone	S. pallida	two-parameters	0.0015
γ-hexalactone	S. pallida	two-parameters	0.0004
γ-hexalactone	S. pallida	two-parameters	0.0002
γ-hexalactone	S. pallida	two-parameters	0.0001
γ-hexalactone	S. flava	two-parameters	0.0014
γ-hexalactone	S. flava	two-parameters	0.0043
γ-hexalactone	S. flava	two-parameters	0.0012
γ-hexalactone	S. flava	two-parameters	0.0015
γ-hexalactone	S. flava	two-parameters	0.0034
γ-hexalactone	S. flava	two-parameters	0.0015
γ-hexalactone	S. flava	two-parameters	0.0011
γ-hexalactone	S. montana	two-parameters	0.0006
γ-hexalactone	S. montana	two-parameters	0.0013
γ-hexalactone	S. montana	two-parameters	0.0013
γ-hexalactone	S. montana	two-parameters	0.0008
γ-hexalactone	S. montana	two-parameters	0.0009
γ-hexalactone	S. montana	two-parameters	0.0005
ethyl butyrate	Canton-S	two-parameters	0.0002
ethyl butyrate	Canton-S	two-parameters	0.0001
ethyl butyrate	Canton-S	two-parameters	0.0001
ethyl butyrate	Canton-S	two-parameters	0.0002
ethyl butyrate	Canton-S	two-parameters	0.0002
ethyl butyrate	Canton-S	two-parameters	0.0001
ethyl butyrate	S. hsui	two-parameters	0.0001
ethyl butyrate	S. hsui	two-parameters	0.0003
ethyl butyrate	S. hsui	two-parameters	0.0012
ethyl butyrate	S. hsui	two-parameters	0.0002
ethyl butyrate	S. hsui	two-parameters	0.0002
ethyl butyrate	S. hsui	two-parameters	0.0003
ethyl butyrate	S. pallida	two-parameters	0.0002
ethyl butyrate	S. pallida	two-parameters	0.0001
ethyl butyrate	S. pallida	four-parameters	5.4829E-06
ethyl butyrate	S. pallida	two-parameters	0.0001
ethyl butyrate	S. pallida	No fit	5.4829E-06
ethyl butyrate	S. pallida	two-parameters	0.0001
ethyl butyrate	S. pallida	four-parameters	6.5443E-06
ethyl butyrate	S. flava	two-parameters	0.001
ethyl butyrate	S. flava	two-parameters	0.0001
ethyl butyrate	S. flava	two-parameters	0.0006
ethyl butyrate	S. flava	two-parameters	0.0005
ethyl butyrate	S. flava	two-parameters	0.0002
ethyl butyrate	S. flava	two-parameters	0.0003
ethyl butyrate	S. flava	two-parameters	0.0005
ethyl butyrate	S. montana	two-parameters	0.0001
ethyl butyrate	S. montana	two-parameters	0.0005
ethyl butyrate	S. montana	two-parameters	0.0002
ethyl butyrate	S. montana	two-parameters	0.0002
ethyl butyrate	S. montana	two-parameters	0.0017
ethyl butyrate	S. montana	two-parameters	0.0006
ethyl butyrate	S. montana	two-parameters	0.0009
ethyl butyrate	S. montana	two-parameters	0.0014
trans-2-hexenal	Canton-S	two-parameters	0.0013
trans-3-hexenal	Canton-S	two-parameters	0.0012
trans-4-hexenal	Canton-S	two-parameters	0.0012
trans-5-hexenal	Canton-S	two-parameters	0.0015
trans-6-hexenal	Canton-S	two-parameters	0.0014
trans-7-hexenal	Canton-S	two-parameters	0.0015
trans-8-hexenal	S. hsui	two-parameters	0.0003
trans-9-hexenal	S. hsui	two-parameters	0.001
trans-10-hexenal	S. hsui	two-parameters	0.0015
trans-11-hexenal	S. hsui	two-parameters	0.0012
trans-12-hexenal	S. hsui	two-parameters	0.0013
trans-13-hexenal	S. hsui	two-parameters	0.0008
trans-14-hexenal	S. pallida	two-parameters	0.0012
trans-15-hexenal	S. pallida	two-parameters	0.0003
trans-16-hexenal	S. pallida	two-parameters	0.0003
trans-17-hexenal	S. pallida	two-parameters	0.0005
trans-18-hexenal	S. pallida	two-parameters	0.0003
trans-19-hexenal	S. pallida	two-parameters	0.0001
trans-20-hexenal	S. pallida	two-parameters	0.0001
trans-21-hexenal	S. pallida	two-parameters	0.0003
trans-22-hexenal	S. flava	four-parameters	2.9616E-06
trans-23-hexenal	S. flava	four-parameters	5.6127E-06
trans-24-hexenal	S. flava	two-parameters	0.0001
trans-25-hexenal	S. flava	four-parameters	5.7839E-06
trans-26-hexenal	S. flava	four-parameters	3.8619E-06
trans-27-hexenal	S. flava	No fit	2.9616E-06
trans-28-hexenal	S. flava	four-parameters	5.3917E-06
trans-29-hexenal	S. montana	two-parameters	0.0001
trans-30-hexenal	S. montana	two-parameters	0.0003
trans-31-hexenal	S. montana	two-parameters	0.0001
trans-32-hexenal	S. montana	two-parameters	0.0001
trans-33-hexenal	S. montana	two-parameters	0.0003
trans-34-hexenal	S. montana	two-parameters	0.0001
AITC	Canton-S	two-parameters	0.0014
AITC	Canton-S	two-parameters	0.0014
AITC	Canton-S	two-parameters	0.0013
AITC	Canton-S	two-parameters	0.0013
AITC	Canton-S	two-parameters	0.0014
AITC	Canton-S	two-parameters	0.0015
AITC	S. hsui	two-parameters	0.006
AITC	S. hsui	two-parameters	0.0008
AITC	S. hsui	two-parameters	0.001
AITC	S. hsui	two-parameters	0.0013
AITC	S. hsui	two-parameters	0.0014
AITC	S. hsui	two-parameters	0.0013
AITC	S. hsui	two-parameters	0.0013
AITC	S. pallida	two-parameters	0.0017
AITC	S. pallida	two-parameters	0.0004
AITC	S. pallida	two-parameters	0.0001
AITC	S. pallida	two-parameters	0.0004
AITC	S. pallida	two-parameters	0.0002
AITC	S. pallida	two-parameters	0.0003
AITC	S. pallida	two-parameters	0.0001
AITC	S. flava	two-parameters	0.0003
AITC	S. flava	two-parameters	0.0001
AITC	S. flava	two-parameters	0.0007
AITC	S. flava	two-parameters	0.0003
AITC	S. flava	two-parameters	0.0006
AITC	S. flava	two-parameters	0.0003
AITC	S. flava	two-parameters	0.0003
AITC	S. montana	two-parameters	0.0001
AITC	S. montana	two-parameters	0.0006
AITC	S. montana	two-parameters	0.0002
AITC	S. montana	two-parameters	0.0004
AITC	S. montana	two-parameters	0.0004
AITC	S. montana	two-parameters	0.0002
BITC	S. flava	two-parameters	0.0045
BITC	S. flava	two-parameters	0.0016
BITC	S. flava	two-parameters	0.0052
BITC	S. flava	two-parameters	0.0006
BITC	S. flava	two-parameters	0.0004
BITC	S. flava	two-parameters	0.0007
BITC	S. montana	two-parameters	0.0056
BITC	S. montana	two-parameters	0.001
BITC	S. montana	two-parameters	0.0015
BITC	S. montana	two-parameters	0.0012
BITC	S. montana	two-parameters	0.0041
BITC	S. montana	two-parameters	0.0006
IBITC	S. flava	two-parameters	0.0009
IBITC	S. flava	two-parameters	0.0011
IBITC	S. flava	two-parameters	0.0002
IBITC	S. flava	two-parameters	0.0009
IBITC	S. flava	two-parameters	0.0006
IBITC	S. flava	two-parameters	0.0008
IBITC	S. montana	two-parameters	0.0007
IBITC	S. montana	two-parameters	0.0007
IBITC	S. montana	two-parameters	0.0008
IBITC	S. montana	two-parameters	0.0012
IBITC	S. montana	two-parameters	0.0011
IBITC	S. montana	two-parameters	0.0008
SBITC	S. flava	four-parameters	0.0407
SBITC	S. flava	four-parameters	0.0056
SBITC	S. flava	four-parameters	0.0021
SBITC	S. flava	four-parameters	0.0618
SBITC	S. flava	four-parameters	0.0022
SBITC	S. flava	four-parameters	0.0163
SBITC	S. flava	four-parameters	0.0015
SBITC	S. montana	four-parameters	0.0072
SBITC	S. montana	four-parameters	0.0093
SBITC	S. montana	four-parameters	0.0014
SBITC	S. montana	four-parameters	0.0102
SBITC	S. montana	four-parameters	0.0012
SBITC	S. montana	four-parameters	0.0015

## Sheet: FigSupp10
Stimulant	Concentration	Genotype or Species	OSNs type	Control-subtracted spikes/sec
BITC	1/100	Or67dGal4; UAS-SflaOr42a3	at1	118
BITC	1/100	Or67dGal4; UAS-SflaOr42a3	at1	88
BITC	1/100	Or67dGal4; UAS-SflaOr42a3	at1	84
BITC	1/100	Or67dGal4; UAS-SflaOr42a3	at1	54
BITC	1/100	Or67dGal4; UAS-SflaOr42a3	at1	98
BITC	1/100	Or67dGal4; UAS-SflaOr42a3	at1	56
BITC	1/100	Or67dGal4; UAS-SflaOr42a3	at1	40
BITC	1/100	Or67dGal4; UAS-SflaOr42a3	at1	40
BITC	1/100	Or67dGal4; UAS-SflaOr42a3	at1	66
BITC	1/100	Or67dGal4; UAS-SflaOr42a3	at1	68
BITC	1/100	Or67dGal4; UAS-SflaOr42a3	at1	62
BITC	1/100	Or67dGal4; UAS-SflaOr42a3	at1	50
BITC	1/100	Or67dGal4; UAS-SflaOr42a3	at1	102
BITC	1/100	Or67dGal4; UAS-SflaOr42a3	at1	96
BITC	1/100	Or67dGal4; UAS-SflaOr42a3	at1	50
BITC	1/100	Or67dGal4; UAS-SflaOr42a3	at1	38
BITC	1/100	Or67dGal4; UAS-SflaOr42a3	at1	56
BITC	1/100	Or67dGal4; UAS-SflaOr42a3	at1	106
BITC	1/100	Or67dGal4; UAS-SflaOr42a3	at1	92
BITC	1/100	Or67dGal4; UAS-SflaOr42a3	at1	104
BITC	1/100	Or67dGal4; UAS-SflaOr42a3	at1	88
BITC	1/100	Or67dGal4; UAS-SflaOr42a3	at1	98
BITC	1/100	Or67dGal4; UAS-SflaOr42a3	at1	72
BITC	1/100	Or67dGal4; UAS-SflaOr42a3	at1	68
BITC	1/100	Or67dGal4; UAS-SflaOr42a3	at1	76
γ-hexalactone	1/100	Or67dGal4; UAS-SflaOr42a3	at1	80
γ-hexalactone	1/100	Or67dGal4; UAS-SflaOr42a3	at1	66
γ-hexalactone	1/100	Or67dGal4; UAS-SflaOr42a3	at1	66
γ-hexalactone	1/100	Or67dGal4; UAS-SflaOr42a3	at1	60
γ-hexalactone	1/100	Or67dGal4; UAS-SflaOr42a3	at1	44
γ-hexalactone	1/100	Or67dGal4; UAS-SflaOr42a3	at1	32
γ-hexalactone	1/100	Or67dGal4; UAS-SflaOr42a3	at1	32
γ-hexalactone	1/100	Or67dGal4; UAS-SflaOr42a3	at1	26
γ-hexalactone	1/100	Or67dGal4; UAS-SflaOr42a3	at1	74
γ-hexalactone	1/100	Or67dGal4; UAS-SflaOr42a3	at1	64
γ-hexalactone	1/100	Or67dGal4; UAS-SflaOr42a3	at1	38
γ-hexalactone	1/100	Or67dGal4; UAS-SflaOr42a3	at1	50
γ-hexalactone	1/100	Or67dGal4; UAS-SflaOr42a3	at1	50
γ-hexalactone	1/100	Or67dGal4; UAS-SflaOr42a3	at1	48
γ-hexalactone	1/100	Or67dGal4; UAS-SflaOr42a3	at1	32
γ-hexalactone	1/100	Or67dGal4; UAS-SflaOr42a3	at1	38
γ-hexalactone	1/100	Or67dGal4; UAS-SflaOr42a3	at1	62
γ-hexalactone	1/100	Or67dGal4; UAS-SflaOr42a3	at1	80
γ-hexalactone	1/100	Or67dGal4; UAS-SflaOr42a3	at1	60
γ-hexalactone	1/100	Or67dGal4; UAS-SflaOr42a3	at1	18
γ-hexalactone	1/100	Or67dGal4; UAS-SflaOr42a3	at1	60
γ-hexalactone	1/100	Or67dGal4; UAS-SflaOr42a3	at1	56
γ-hexalactone	1/100	Or67dGal4; UAS-SflaOr42a3	at1	44
γ-hexalactone	1/100	Or67dGal4; UAS-SflaOr42a3	at1	30
γ-hexalactone	1/100	Or67dGal4; UAS-SflaOr42a3	at1	10
BITC	1/100	Or67dGal4; UAS-SflaOr42a4	at1	122
BITC	1/100	Or67dGal4; UAS-SflaOr42a4	at1	124
BITC	1/100	Or67dGal4; UAS-SflaOr42a4	at1	102
BITC	1/100	Or67dGal4; UAS-SflaOr42a4	at1	102
BITC	1/100	Or67dGal4; UAS-SflaOr42a4	at1	160
BITC	1/100	Or67dGal4; UAS-SflaOr42a4	at1	86
BITC	1/100	Or67dGal4; UAS-SflaOr42a4	at1	62
BITC	1/100	Or67dGal4; UAS-SflaOr42a4	at1	122
BITC	1/100	Or67dGal4; UAS-SflaOr42a4	at1	158
BITC	1/100	Or67dGal4; UAS-SflaOr42a4	at1	108
BITC	1/100	Or67dGal4; UAS-SflaOr42a4	at1	90
BITC	1/100	Or67dGal4; UAS-SflaOr42a4	at1	56
BITC	1/100	Or67dGal4; UAS-SflaOr42a4	at1	180
BITC	1/100	Or67dGal4; UAS-SflaOr42a4	at1	148
BITC	1/100	Or67dGal4; UAS-SflaOr42a4	at1	152
BITC	1/100	Or67dGal4; UAS-SflaOr42a4	at1	144
γ-hexalactone	1/100	Or67dGal4; UAS-SflaOr42a4	at1	76
γ-hexalactone	1/100	Or67dGal4; UAS-SflaOr42a4	at1	24
γ-hexalactone	1/100	Or67dGal4; UAS-SflaOr42a4	at1	52
γ-hexalactone	1/100	Or67dGal4; UAS-SflaOr42a4	at1	56
γ-hexalactone	1/100	Or67dGal4; UAS-SflaOr42a4	at1	48
γ-hexalactone	1/100	Or67dGal4; UAS-SflaOr42a4	at1	36
γ-hexalactone	1/100	Or67dGal4; UAS-SflaOr42a4	at1	46
γ-hexalactone	1/100	Or67dGal4; UAS-SflaOr42a4	at1	70
γ-hexalactone	1/100	Or67dGal4; UAS-SflaOr42a4	at1	58
γ-hexalactone	1/100	Or67dGal4; UAS-SflaOr42a4	at1	68
γ-hexalactone	1/100	Or67dGal4; UAS-SflaOr42a4	at1	56
γ-hexalactone	1/100	Or67dGal4; UAS-SflaOr42a4	at1	42
γ-hexalactone	1/100	Or67dGal4; UAS-SflaOr42a4	at1	58
γ-hexalactone	1/100	Or67dGal4; UAS-SflaOr42a4	at1	36
γ-hexalactone	1/100	Or67dGal4; UAS-SflaOr42a4	at1	54
γ-hexalactone	1/100	Or67dGal4; UAS-SflaOr42a4	at1	34
BITC	1/100	Or67dGal4; UAS-A181D S301P	at1	20
BITC	1/100	Or67dGal4; UAS-A181D S301P	at1	12
BITC	1/100	Or67dGal4; UAS-A181D S301P	at1	22
BITC	1/100	Or67dGal4; UAS-A181D S301P	at1	24
BITC	1/100	Or67dGal4; UAS-A181D S301P	at1	76
BITC	1/100	Or67dGal4; UAS-A181D S301P	at1	90
BITC	1/100	Or67dGal4; UAS-A181D S301P	at1	88
BITC	1/100	Or67dGal4; UAS-A181D S301P	at1	74
BITC	1/100	Or67dGal4; UAS-A181D S301P	at1	146
BITC	1/100	Or67dGal4; UAS-A181D S301P	at1	54
BITC	1/100	Or67dGal4; UAS-A181D S301P	at1	72
BITC	1/100	Or67dGal4; UAS-A181D S301P	at1	106
BITC	1/100	Or67dGal4; UAS-A181D S301P	at1	54
BITC	1/100	Or67dGal4; UAS-A181D S301P	at1	40
BITC	1/100	Or67dGal4; UAS-A181D S301P	at1	36
BITC	1/100	Or67dGal4; UAS-A181D S301P	at1	50
BITC	1/100	Or67dGal4; UAS-A181D S301P	at1	58
BITC	1/100	Or67dGal4; UAS-A181D S301P	at1	114
BITC	1/100	Or67dGal4; UAS-A181D S301P	at1	92
BITC	1/100	Or67dGal4; UAS-A181D S301P	at1	94
BITC	1/100	Or67dGal4; UAS-A181D S301P	at1	58
BITC	1/100	Or67dGal4; UAS-A181D S301P	at1	116
BITC	1/100	Or67dGal4; UAS-A181D S301P	at1	82
BITC	1/100	Or67dGal4; UAS-A181D S301P	at1	54
BITC	1/100	Or67dGal4; UAS-A181D S301P	at1	86
BITC	1/100	Or67dGal4; UAS-A181D S301P	at1	104
BITC	1/100	Or67dGal4; UAS-A181D S301P	at1	40
BITC	1/100	Or67dGal4; UAS-A181D S301P	at1	60
γ-hexalactone	1/100	Or67dGal4; UAS-A181D S301P	at1	18
γ-hexalactone	1/100	Or67dGal4; UAS-A181D S301P	at1	14
γ-hexalactone	1/100	Or67dGal4; UAS-A181D S301P	at1	2
γ-hexalactone	1/100	Or67dGal4; UAS-A181D S301P	at1	12
γ-hexalactone	1/100	Or67dGal4; UAS-A181D S301P	at1	26
γ-hexalactone	1/100	Or67dGal4; UAS-A181D S301P	at1	56
γ-hexalactone	1/100	Or67dGal4; UAS-A181D S301P	at1	40
γ-hexalactone	1/100	Or67dGal4; UAS-A181D S301P	at1	44
γ-hexalactone	1/100	Or67dGal4; UAS-A181D S301P	at1	58
γ-hexalactone	1/100	Or67dGal4; UAS-A181D S301P	at1	38
γ-hexalactone	1/100	Or67dGal4; UAS-A181D S301P	at1	26
γ-hexalactone	1/100	Or67dGal4; UAS-A181D S301P	at1	52
γ-hexalactone	1/100	Or67dGal4; UAS-A181D S301P	at1	22
γ-hexalactone	1/100	Or67dGal4; UAS-A181D S301P	at1	42
γ-hexalactone	1/100	Or67dGal4; UAS-A181D S301P	at1	34
γ-hexalactone	1/100	Or67dGal4; UAS-A181D S301P	at1	38
γ-hexalactone	1/100	Or67dGal4; UAS-A181D S301P	at1	50
γ-hexalactone	1/100	Or67dGal4; UAS-A181D S301P	at1	72
γ-hexalactone	1/100	Or67dGal4; UAS-A181D S301P	at1	86
γ-hexalactone	1/100	Or67dGal4; UAS-A181D S301P	at1	34
γ-hexalactone	1/100	Or67dGal4; UAS-A181D S301P	at1	62
γ-hexalactone	1/100	Or67dGal4; UAS-A181D S301P	at1	60
γ-hexalactone	1/100	Or67dGal4; UAS-A181D S301P	at1	50
γ-hexalactone	1/100	Or67dGal4; UAS-A181D S301P	at1	38
γ-hexalactone	1/100	Or67dGal4; UAS-A181D S301P	at1	70
γ-hexalactone	1/100	Or67dGal4; UAS-A181D S301P	at1	36
γ-hexalactone	1/100	Or67dGal4; UAS-A181D S301P	at1	60
γ-hexalactone	1/100	Or67dGal4; UAS-A181D S301P	at1	52
