# Supplementary material for: Odorant receptors mediating avoidance of toxic mustard oils in Drosophila melanogaster are expanded in herbivorous relatives
Source: bioRxiv. 2025 May 29:2024.10.08.617316. Originally published 2024 Oct 11. Preprint. [Version 3] doi: 10.1101/2024.10.08.617316 (PMC11482750; doi:10.1101/2024.10.08.617316)
Supplement: Supplement 3 — Supplementary file 3: Mobility assay data [file media-3.xlsx]

## Sheet: AITC
	Mineral oil	1/500	1/250	1/50	1/25	1/5	1/2.5
10 min	0	0	0	10	8	8	10
20 min	0	0	0	10	10	10	10
30 min	0	0	0	10	10	10	10
40 min	0	0	0	10	10	10	10
50 min	0	0	0	10	10	10	10
60 min	0	0	0	10	10	10	10
* The column represents the AITC concentration and the row represents the accumulated number of immobile flies out of ten.

## Sheet: γ-hexalactone
	Mineral oil	1/500	1/250	1/50	1/25	1/5	1/2.5
10 min	0	0	0	0	0	0	0
20 min	0	0	0	0	0	0	0
30 min	0	0	0	0	0	0	0
40 min	0	0	0	0	0	0	0
50 min	0	0	0	0	0	0	0
60 min	0	0	0	0	0	0	0
* The column represents the γ-hexalactone concentration and the row represents the accumulated number of immobile flies out of ten.
