# Supplementary material for: Odorant receptors mediating avoidance of toxic mustard oils in Drosophila melanogaster are expanded in herbivorous relatives
Source: bioRxiv. 2025 May 29:2024.10.08.617316. Originally published 2024 Oct 11. Preprint. [Version 3] doi: 10.1101/2024.10.08.617316 (PMC11482750; doi:10.1101/2024.10.08.617316)
Supplement: Supplement 7 — Supplementary file 7: OSNs counts from RNA fluorescent in situ hybridization [file media-7.xlsx]

## Sheet: Cell counts
Species	replicate	Or42a+ OSNs count	Orco+ OSNs count	Or42a/Orco cells
S. pallida	1	13	64	0.2
S. pallida	2	12	46	0.26
S. pallida	3	13	52	0.25
S. pallida	4	16	54	0.3
S. pallida	5	15	50	0.3
S. flava	1	32	104	0.31
S. flava	2	30	95	0.32
S. flava	3	39	94	0.41
S. flava	4	35	94	0.37
S. flava	5	35	95	0.37
