# Supplementary material for: Odorant receptors mediating avoidance of toxic mustard oils in Drosophila melanogaster are expanded in herbivorous relatives
Source: bioRxiv. 2025 May 29:2024.10.08.617316. Originally published 2024 Oct 11. Preprint. [Version 3] doi: 10.1101/2024.10.08.617316 (PMC11482750; doi:10.1101/2024.10.08.617316)
Supplement: Supplement 11 — Supplementary file 11: CDS of Or42a homologs in fasta format [file media-11.txt]

>DmelOr42a
ATGGATCTGCGAAGGTGGTTTCCGACCTTGTACACCCAGTCGAAGGATTCGCCAGTTCGCTCCCGAGACGCGACCCTGTACCTCCTACGCTGCGTCTTCTTAATGGGCGTCCGCAAGCCACCTGCCAAGTTTTTCGTGGCCTACGTGCTCTGGTCCTTCGCACTGAATTTCTGCTCAACATTTTATCAGCCAATTGGCTTTCTCACAGGCTATATAAGCCATTTATCAGAGTTCTCCCCGGGAGAGTTTCTAACTTCGCTGCAGGTGGCCTTTAATGCTTGGTCCTGCTCTACAAAAGTCCTGATAGTGTGGGCACTAGTTAAGCGCTTTGACGAGGCTAATAACCTTCTCGACGAGATGGATAGGCGTATCACAGACCCCGGAGAGCGTCTTCAGATTCATCGCGCTGTCTCCCTCAGTAACCGTATATTCTTCTTTTTCATGGCAGTCTACATGGTTTATGCCACTAATACGTTTCTGTCGGCGATCTTCATTGGAAGGCCACCGTACCAAAATTACTACCCTTTTCTGGACTGGCGATCTAGCACTCTGCATCTAGCTCTGCAGGCCGGTCTGGAATACTTCGCCATGGCTGGCGCCTGCTTCCAGGACGTTTGCGTTGATTGCTACCCAGTCAATTTCGTTTTGGTCCTGCGTGCCCACATGTCGATCTTCGCGGAGCGCCTTCGACGTTTGGGAACTTATCCTTATGAAAGCCAGGAGCAGAAATATGAACGATTGGTTCAGTGCATACAAGATCACAAAGTAATTTTGCGATTTGTTGACTGCCTGCGTCCTGTTATTTCTGGTACCATCTTCGTGCAATTCTTGGTTGTGGGGTTGGTGCTGGGCTTTACCCTAATTAACATTGTCCTGTTCGCCAACTTGGGATCGGCCATCGCAGCGCTCTCGTTTATGGCCGCAGTGCTTCTAGAGACGACTCCCTTCTGCATATTGTGCAATTATCTCACAGAAGACTGCTACAAGCTGGCCGATGCCCTGTTTCAGTCAAACTGGATTGATGAGGAGAAACGATACCAAAAGACACTCATGTACTTCCTACAGAAACTGCAGCAGCCTATAACCTTCATGGCTATGAACGTGTTTCCAATATCTGTGGGAACTAACATCAGTGTCACAAAATTTTCGTTCTCCGTCTTTACTCTCGTAAAACAAATGAACATATCTGAGAAACTTGCCAAATCTGAAATGGAAGAGTGA
>SflaOr42a1
ATGGCACTACGGAAAATCTTTCCAAGCATGTATGCCATGCCGGACACTTATCCACCCGAATCGCGCAAGGCGTCGCTCTATTTGCTCCGCTGCGTCTTCTTGATGGGCATCCGATCGCCGCCAAAGACTTTCTTCCTGCTCTATTGCTTGTGGTCCTTTGCGCTTAATCTGAGTTCCACATTCTATCAGCCCATTGGATTTATGACAGGATACATTATTCATTTGTCGGAGTTCTCGCCTGGTGAGTTCCTCACCTCTTTGCAGGTTGCCTTTAATGCTTGGTCCTGCTCCGCCAAGGTAATCATTGTCTGGGTGCTGGTTAATCGCTTCGACAAGGCTAATCTCATACTGGACGAGATGGACAAGCGACTAACGCAGCCCGACGAGCGCAATAAAGTGCATCATGCTGTGTCACAAAGCAATCGCATCTTCTTCGCCTTCATGACCGTCTATATGATCTATGCGACGAGCACATTTATAAGTGCTGTCGTCATGGGCGTACCCATGTTCCAGAACTATTACCCCTGGCTGGACTGGCGAGCAAGCCGATCTCAGTACTGGCTGCAATCGGGTTTGGAGTACTTCGCCATACTGGGCGCATGCTTTCAGGATGTCTGCGTTGACTGTTATCCCATCAACTATATCCTGCCTCTTCGGGCCCACATGTCGATCTTTGCGGAACGTCTGCGTCAGCTTGGCAACGATCCAAACGAGAGTCCGGAGCAGCGCTACGAAAAGCTTATTGAGTGTATACAAGATCACAAAGTTATACTGCGCTATTGTAATACTCTGCGTCCAATGATTTCGGGCACCATTTTTGTGGAGCTTTTGGTTGTAGGTCTTGTGTTGGGTTTTACCCTTATTAATATTGTAATCTTTGCTAACTTTGGGTCTCGCATTGCGGCGCTTTCCTTTATGAGCGCTGTGCTGCTGGAGACAACGCCTTTTTGCATACTCTGCAACTATTTAGCGGATGATTGCTTTAAGTTAGCGGATGCACTTTTCGAGTCCAACTGGATACATCAGGAGCAGCGTTACAAAAAAACTGTGCTTCAGCTCCTACAGAGTCTGCAAAATCCAATTATTTTTATGGCAGGCAATGTGTTTACTATTTCAGTCGCCACTAATATAAATGCTACCAAATTTTCGTTTTCTGTTTTTACACTGGTAAAGCAAATGAATTTGGCAGAGAAACTGACCAGGATCAAAACAGTCGAATAA
>SflaOr42a2
ATGGTGCTCCGCAATATCTTTCCTAGCTTGTACGCAAAACCAGACAGTGCTCCACCCGAATCACGCAAGGCGACGCTGTATTTGCTCCGGTGCGTCTTTTTGATGGGCATACGGACTCCACCGCAGCGTTATTTTCTTATCTATTGTCTATGGTCGTTTGCGCTGAATATGAGTTCGACGCTCTATCAGCCCATAGGCTTTCTGATGGGCTACATTTCTCACTTGTCAGAGCTCTCGCCAGGTGAGTTGCTCACCTCGTTACAGGTGGCCTTCAATTCGTGGGCCTGCTCCACCAAGGTCATAATTGTCTGGGTGCTGGCAAAACGCTTTGATCAGGCAAATCTTTTACTTGACAAACTGGACAAGCGACTGACGAAGCCCAGCGAGCGTGCCCGTTCCCATCGTGCTGTCGCAAACAGCAATCGCATTCTGTTCTGCTTTATGACCGTCTATATACTTTATGCAACGAGCACGGCTGTAAGCGCTGCGGCCATGGGTGTACCATCATATCAGCACTACTATCCTTGGCTGGACTGGCGGGCTAGCAAATGGCAATTCTGGCTGCAGTCAGGATTGGAATATGTTGCCATGTTGGGTGCTTGCTTTCAAGACGCCTGCATCGATTGTTTCCCCATCAACTTTGTGGTGCCATTGCGTGCTCATATGGCCAACTTTGCAGATCGTCTGCGCGAACTGGGCAATAATCCAGAAGAACAGCCGGAGCAGCGCTACGAGAAGCTAATCGAATGCATACAGGATCACAAGGTTATATTAAGCTTCTGTGATACCTTGCGTCCCATTATTGGTGGAACAATTTTTGTGCAACTGTTGGTTGTCGGTCTGCTTTTGGGGTTTACAATCATTAACATAGTTCTGTTTGCCAACTTTGGGTCGCGTATTGCGGCCATGGCATATATGTCAACTGTCCTTCTGGAGACAACGCCGTTCTGCATACTCTGTAACTATTTGGCAGACGATTGCAATAAACTTGCCGATGCCCTTTTTGAGTCTAATTGGATTGATCAGGAGCAGCGTTACAAGAAAACTGTGCTTCAGTTTTTGCAATCTCTACAAAAGCCCATTGTTTTTATGGCTGGAAATTTATTTGAAATTTCTGTGGCCACCAACCTGAATGCCACCAAGATTTCATTCTCTGTATTCACTTTTGTGAAACAAATGAATATAGCAGAAAAACTCTCCAAGCCCAGTGAATGA
>SflaOr42a3
ATGGTGCTCCGCAATATCTTTCCTAGCTTGTACGCAAAACCAGACAGTGCTCCACCCGAATCACGCAAGGCGACGCTGTATTTGCTCCGGTGCGTCTTTTTGATGGGCATACGGACTCCACCGCAGCGTTATTTTCTTATCTATTGTCTATGGTCGTTTGCGCTGAATATGAGTTCAACGTTCTATCAGCCCATAGGCTTTATGCTGGCCTACATTTCTCACTTGTCAGAGCTCTCGCCAGGTGAGTTTCTCACCTCGTTACAGGTGGCCTTCAATACGTGGGCCTGCTCCACCAAGGTCATCATTGTCTGGGTGCTGGCAAAACGCTTTGATGAGGCAAATCTTTTACTTGACAAACTGGACAAGCAACTGAAGAAGCCCAGCGATCGTGCGCGTTCCCATCGTGCTGTCGCAAACAGCAATCGCTTTTTCTTTTGCTTTATGACGGTCAATGTACTTTATGCAACGAGTGCGGCTGTAAGCGCTGCGGCCATGGGTGTGCCATCATTTCAGAACTACTATCCTTGGCTGGACTGGCGGGCTAGCAAATGGCAATTTTGGTTGCAGTCAGGATTGGAGTATTTTGCCATGTTGGGTGCCTGCTTTCAAGACGCCTGCCTCGATTGTTTCCCCATCAACTTTGTGGTGCCATTGCGTGCTCATGTGGCCAACTTAGCAGATCGTCTGCGTCAACTGGGCAATAATCCAGAAGAACAGCCGGAGCAGCGCTACGAGAAGCTAATCGAATGCATACAGGATCACAAGGTTATATTAAGCTTCTGTGATACCTTGCGTCCCATTATTGGTGGAACAATTTTTGTGCAACTTTTGGTTGTCGGTCTGCTTTTGGGGTTTACAATCATTAACATTGTAATGTTTGCCAACTTTGCGTCGCGCATTGCGGCCATGTCTTATATGTCAGCTGTCCTTCTGGAGACAACGCCGTTCTGCATACTCTGTAACTATTTGGCAGACGATTGCAATAAACTTGCCGATGCCCTTTTTGAGTCTAATTGGATTGATCAGGAGCAGCGTTACAAGAAAACTGTGCTTCAGTTTTTGCAATCTCTACAAAAGCCCATTGTTTTTATGGCTGGAAATTTATTTGAAATTTCTGTGGCTACCAACCTGAATGCTACCAAGTTTTCATTCACTGTATTCACTTTGGTGAAACAAATGAACATAGCAGAAAAACTCTCCAAGCCAAGTGAATTAATACTATGA
>SflaOr42a4
ATGGTGCTCCGCAATATCTTTCCTAGCTTGTACGCAAAACCAGACAGTGCTCCACCCGAATCACGCAAGGCGACGCTGTATTTGCTCCGGTGCGTCTTTTTGATGGGCATACGGACTCCACCGCAGCGTTATTTTCTTATCTATTGTCTATGGTCGTTTGCGCTGAATCTGAGTTCGACGTTCTATCAGCCCATAGGCTTTCTGATGGGCTACATTTCTCATTTGTCAGAGCTCTCGCCAGGTGAGTTGCTCACCTCGTTACAGGTGGCCTTCAATGCATGGGCCTGCTCCACCAAGGTCATCATTGTCTGGGTGCAGGTCAAACGCTTTGATCAGGCAAATCTTTTACTTGACAAACTGGACGAGCGACTGAAGAAGCCCAGCGAGCGTGCCCGTTCCCATCGTGCTGTCGCAAACAGCAATCGCATTTACTTCTGTTTTATGACCGTCTATATACTTTATGCAACGAGTACGGCTGTAAGCGCTGCGGTCATGGGTGTGCCATCATTTCAGAACTACTATCCTTGGCTGGACTGGCGGGATAGCAAATGGCAATTCTGGCTGCAGTCAGGATTGGAGTATTTTGCCATGTTGGGTGCCTGCTTTCAAGACGCCTGCCTCGATTGTTTCCCCATCAACTTTGTGGTGCCATTGCGTGCTCATATTGCCAACTTGGCAGAACGTCTGCGCGAACTGGGCAATAATCCAGAAGAACAGCCGGAGCAGCGCTACGAGAAGCTAATCGAATGCATACAGGATCACAAAGTTATATTAAGCTTCTGTGATATCTTGCGTCCCATTATTGGTGGAACAATTTTTGTGCAACTTTTGATTGTCGGTCTCATTTTGGGGTTTACAATCATTAACATAGTTGTGTTTGCCAATTTTGGGTCGCGCATTGCGGCCATTTCTTATGTACCAGCTGTCCTTCTGGAGACAACGCCGTTCTGTATACTCTGTAACTATTTGGCAGATGATTGCAATAAACTTTCCGATGCCCTTTTTGAGTCTAACTGGATTGATCAGGAGCAGCGCTACAAGAAAACTGTGCTTCAGTTTTTACAATCTCTACAAAAGCCCATTGTTTTTATGGCTGGAAATTTATTTGAAATTTCTGTGGCTACCAACCTGAATGCCACCAAGTTTTCATTCACTGTATTCACTTTTGTGAAACAAATGAATATAGCAGAAAAACTTTCCAAGCCAAGTGAATGA
>SgraOr42a1
ATGGCCCTACGTAAAATCTTTCCAAGCATGTATGCCAAGCCGGACACTGAGCCACCCGAATCACGCCAGGCGACGCTCTATCTACTCCGCTGCGTCTTTTTGATGGGCATCCGATCGCCGCCAAAGACTTTCTTTCTGCTCTATTGCTTGTGGTCCTTTGCACTTAATCTGAGCTCCACGTTCTATCAGCCCATTGGCTTTATGACAGGTTACATTATTCATTTGTCGGAGTTCTCGCCGGGTGAGTTACTCACCTCGTTGCAGGTGGCCTTTAATGCTTGGTCCTGCTCGGCCAAGGTAATCATTGTCTGGGTGCTGGTTAATCGCTTCGACAAGGCCAATCTCATACTGGACGAGATGGACAAACGACTAACGCAGCCCGACGAGCGCAATAAAGTGCACCTTGCTGTGTCCCGAAGCAATCGCATCTTCTTCGCCTATATGACCGTCTATTTGGTCTATGCGACGACCACATTTATAAGTGCTATCGTCATGGGCGTCCCAATGTTCCAGAACTATTATCCCTGGCTGGACTGGAGAGCAAGCCAATCGCAGTACGGGCTGCAATTGGGTTTGGAGTACTTTGCCATGCTGGGCGCCTGCTTTCAGGATGTCTGCGTTGACTGTTATCCAATCAACTATGTGTTGCCACTTCGTGCTCACATGTCGATCTTTGCGAAACGTCTGCGTCAGCTGGGCAACGATACAAATGAGAGTCCGAAGCAGCGCTACGAAAAGCTCATTGATTGTATACAGGATCACAAGGTTATACTGCGCTATTGTAATACTATGCGTCCCATGATTTCGGGCACCATTTTCGTGGAGCTTTTGGTTGTGGGTCTTGTTTTGGGTTTTACCCTTATTAATATTGTGATGTTTGCCAACTTTGGATCACGTGTGGCGGCACTTTTCTTTATGACCGCTGTGCTGCTGGAGACCACGCCTTTTTGCATACTTTGCAACTATTTAGCGGATGATTGCTTTAAGCTGGCGGATGCACTTTTCGAGTCCAATTGGATACATCAGGACGAGCGGTACAAGAAAACTGTGCTCCTGTTCTTACAGAGTCTGCAAAATCCAATTATTTTTATGGCAGGCAATGTGCTAACCATTTCAGTGGCCACCAATATAAGTGCTACCAAATTTTCATTTTCTGTTTTCACACTGGTAAAACAAATGAATTTGGCCGAAAAACTGTCCAGGCCAAAAACAGTTGAATAA
>SgraOr42a2
ATGGTGCTCCGCAATATCTTTCCTAGCCTGTACGCACAACCGGACAGTGCTCCACCCGAATCACGCAAGGCGACGGTGTATTTGCTCCGGGGCGTCTTTTTGATGGGCATACGGACTCCGCCGCAGCGTTATTTTCTTATCTATTGTCTGTGGGCTTTTGGGCTGAATCTGATCTCGACATTCTATCAGCCCATAGGCTTTATGACGGGCTACATTTCTCACTTGTCAGAGTTCTCGCCAGGTGAGTTTCTCACCTCGTTACAGGTGGCCTTCAATGTGTGGTCCTGCTCCATCAAGGTCATAATTGTCTGGGTGCATGTCAAACGCTTTGATCAGGCAAATCTTATACTTGATAAACTGGACAAGCGACTGACGAAGCCCAGTGAGCGTGCCCGTTCCCATCGTGCTGTCGCAAGCAGCAATCGCATTTTGTTCTGCTTTACGACCGTCTATATTCTTTATGCAACGAGCACGGCTGTAAGCGCTGCGGCCATGGGTGTGCCATCATTTCAGAACTACTATCCTTGGCTGGACTGGCGGGCTAGCAAATTGCAGTTCTGGCTTCAGTCAGGATTGGAGTATTTTGCCATGTTGGGTGCCTGCTTTCAGGACGTCTGCGTCGATTGTTACCCCATCAACTTTGTTCTACCACTGCGTGCTCATATGGCCAACCTTGCAGATCGTCTGCGTCAACTGGGCAATAATCCAGAAGAAAATCCGGAGCAGCGCTACGAGAAGCTAATCGAATGCATACAAGATCACAAGGTCATATTAAGCTTCTGTGATACCTTGCGTCCCGTGATTAGTGGCACCATCTTTGTGCAACTTTTGGTTGTCGGTCTCGTTTTGGGATTTACAATCATTAATATTGTAATGTTTGCCAACATTGGGTCACGCATTGCGGCTATTTCTTTCATGTCAGCTGTCCTTTTGGAGACAACGCCGTTCTGCATACTCTGTAACTATTTGGCAGACGATTGCAATAAACTGGCCGATGCCCTTTTTGAGTCTAACTGGATTGATCAGGAGCAGCGTTACAAGAGAACTTTGCTTCAGTTTTTGCAATCTCTACAAAAGCCCATTGTTTTTATGGCTGGAAATATATTTGCAATTTCTGTTGCCACCAACTTGAATGCTACCAAATTTTCATTCTCTGTATTCACATTGATGAAGCAAGTGAATCTAGCAGAAAAACTGTCCAAGCCAAGTGATGCCGAATATGAATATCAAGCTGCAGAAGTATAA
>ShsuOr42a1
ATGGTACTACGTAAAATCTTTCCGAGCATGTATGCCGTGCCGGACAGTGATCCACCCGAATCACGGAAGGCATCGCTCTATTTACTGCGCTGTGTCTTCCTGATGGGCATCCGATCGCCACCAAAGACCTTCTTCCTGCTCTACTATGTGTGGTCCTTTGCCCTGAATCTGAGCTCCACATTCTATCAGCCCATTGGCTTCATGACTGGCTACATTATTCACTTGTCGGAGTTCTCGCCTGGTGAGTTCCTCACCTCGTTGCAGGTGGCCTTCAATGCCTGGTCCTGCTCCGCCAAGGTGATCATTGTCTGGGTGCTGGTCAAACGCTTCGACAAGGCTAACCAAATACTGGACGAGATGGACAAGCGACTGACGCTGCCCGAAGAGCGCCATAAAGTGCATCATGCAGTCTCCCGGAGCAATCGCATCTTCTTCGCCTTCATGACCGTCTACATGGTCTATGCCACGAGCACTTTTATAAGTGCTGTCGTCATGGGCGTGCCCATGTTCCAGAACTATTATCCCTGGCTGGACTGGCGAGCAAGCAGAAATCAGTACTGGCTGCAATCGGGCTTGGAGTACTTTGCCATGCTGGGTGCCTGCTTTCAGGATGTCTGCGTCGACTGTTATCCCATCAACTATGTACTGCCCCTTCGTGCTCACATGTCCATCTATGCGGAGCGTCTGCGGCAGCTCGGTAATGATCCGAACGAGAATGCGGAGCAGCGTTACGAAAAGCTTATCGATTGCATACAAGATCACAAAGTTATACTGCGATATTGCGATACAATGCGTCCGATGATTTCGGGTACCATTTTTGTGCAACTTTTGGTTGTGGGTCTTGTATTGGGCTTTACCATCATCAATATTGTCATGTTTGCCAACTTTGGGTCTCGCATTGCGGCCATGTCTTTTATGACCGCTGTGCTGCTGGAGACAACGCCCTTTTGTATACTCTGCAACTATCTGGCGGATGATTGCTTCAAGCTAGCGGATGCACTTTTTGAGTCCAACTGGATCACTCAGGAGCAACGTTACAAGAGAACTGTGCTTCAGTTCCTACAGAGTCTGCAAAAGCCAATTATTTTTATGGCCGGCAATGTGTTTACCATTTCAGTGGCCACCAATATAAGTGCTACCAAATTTTCATTTTCTGTTTTCACACTGGTTAAACAAATGAACCTGGCAGAGAAGCTGTCCAGACCAAAAGAAGTCGAATAA
>ShsuOr42a2
ATGGGGCTCCGCGAAATCTTTCCCAGCTTGTACCCAAAACCGGACAGTGATCCGCCCGAGTCACGCAAGGCGACGCTCTATATGCTACGGTGCGTCTTTTTGATGGGCATTCGGACTCCACCACAGCGTTATTTTCTTCTTTATTGTGTGTGGTCCTTTGCGCTGAATCTGAGCTCGACATTCTATCAGCCCATTGGCTTCATGACAGGCTACATCTCTCACCTGTCAGAGTTCTCGCCAGGTGAGTTTCTCACATCGTTGCAGGTGGCCTTCAATGCCTGGTCCTGCTCCACCAAGGTGATCATCGTCTGGGTGCTGGTCAAACGCTTTGATCAGGCCAATCTCATACTCGATAAACTGGACGAAAGACTGACGAAGCCCAGCGAGCGTGCCCGTTCCCATCGTGCTGTTGCAAGCAGCAATCGCATTTTCTTCTGCTTTATGACCGTCTACTTACTCTATGCAACGAGCACGGCTGTCAGCGCTGCGGCGATGGGTGTGCCCTCATTTCAGAACTACTATCCTTGGCTGGACTGGCGGGCCAGCAAATGGCAGTTCTGGCTGCAGTCAGGCTTGGAGTACTTTGCCATGTTGGGCGCCTGCTTTCAGGACGTATGTGTTGATTGTTATCCCATTAACTTTGTGCTGCCATTGCGTGCTCATATGGCCAACTTTGCGGATCGTCTGCGACAGCTGGGAAACGATCCCAACGAGAATGCGGAGCAGCGCTACGAGAAGCTAATTGAATGCATACAAGATCACAAAGTCATATTAAGTTTCTGTGACACATTGCGTCCCATGATTGGTGGCACCATCTTTGTGCAACTTTTGGTTGTGGGTCTCGTATTGGGTTTTACAATCATAAACATTGTAATGTTTGCCAACTTTGGTTCACGCATCGCGGCCATGTCTTTTATGTCAGCTGTTCTTCTCGAGACGACGCCGTTCTGCATACTCTGCAACTATTTGGCAGACGATTGCTTTAATCTGGCCGATGCCCTTTTCGAATCGAACTGGATCGATCAGGAGCAGCGTTACAAGAAGACTCTACTTCAGTTCTTGCAATCTTTACAAAAGCCCATCGTTTTTATGGCTGGAAATATATTCACAATTTCTGTGGCCACTAATCTGAATGCAACAAAATTTTCATTTTCGGTATTTACTTTGGTGAAACAAATGAATATAGCAGAGAAACTCTCCAAGCCAAGTGAAGCTGAATAA
>SmonOr42a1
ATGGCACTACGGAAAATCTTTCCAAGCATGTATGCCATGCCGGACACTGATCCACCCGAATCACGCAAGGCGTCGCTCTATTTACTCCGCTGCGTCTTCTTGATGGGCATCCGTTCGCCGCCAAAGACTTTCTTCCTGCTCTACTGCTTGTGGTCCTTTGCGCTTAATCTGAGTTCCACATTCTATCAGCCCATTGGCTTTATGACAGGATACATTATTCATTTGTCGGAGTTCTCGCCGGGTGAGCTCCTCACCTCGTTGCAGGTCGCCTTTAATGCTTGGTCCTGCTCCGCCAAGGTAATCATTGTCTGGGTGCTGGTTAAACGCTTCGACAAGGCCAATCTCATACTGGACGAGATGGACAAGCGACTAACGCACCCCGACGAACGCAATAAAGTGCATCATGCTGTGTCCCAAAGCAATCGCATCTTCTTCGCCTTCATGACCGTCTATATGATCTATGCGACGAGCACATTTATAAGTGCTGTCGTCATGGGCGTCCCCATGTTCCAGAACTATTACCCCTGGCTGGACTGGCGAGCAAGCCGATCTCAGTACTGGCTGCAATCGGGTTTGGAGTTCTTTGCCATACTGGGCGCCTGCTTTCAGGATGTCTGCGTTGACTGTTATCCCATCAACTATATCCTGCCTCTTCGAGCCCACATGTCGATCTTTGCGAAACGTCTGCGTCAGCTGGGCAACGATCCAAACGAGAGTCCGGAGCAGCGCTACGAAAAGCTTATTGATTGTATACAAGATCACAAAGTTATACTGCGCTACTGTAATACTCTGCGTCCAATGATTTCGGGCACCATTTTTGTGGAGCTTTTGGTTGTAGGTCTTGTTTTGGGTTTTACCCTTATTAATATTGTAATATTTGCTAACTTTGGGTCTCGCATTGCGGCGCTTTCCTTTATGAGCGCTGTGCTGCTGGAGACAACGCCCTTTTGCATACTCTGCAACTATTTAGCGGATGATTGCTTTAAGCTAGCGGATGCACTTTTCGAGTCCAACTGGATACATCAGGAGCAGCGTTACAAAAAAACTGTGCTTCAGTTCTTACAAAGTCTGCAAAATCCAATTATTTTCATGGCAGGCAATGTGTTTACCATTTCAGTGGCCACCAATATAAGTGCTACCAAATTTTCGTTTTCTGTTTTCACACTGGTAAAACAAATGAATTTAGCAGAGAAACTGACCAGGACCAAAACAGTCGAATAA
>SmonOr42a2
ATGGTGCTTCGCAATATCTTTCCTAGCTTGTACGCAAAACCGGACAGTGCTCCACCCGAATCACGCAAAGCGACGCTGTATTTGCTCCGGTGCGTCTTTTTGATGGGCATACGGACTCCACCGCAGCGTTATTTTCTTATCTATTGTCTATGGTCCTTTGCGCTGAATATGAGTTCGACGTTTTATCAGCCCATAGGCTTTCTGATGGCCTACATTTCTCACTTGTCAGAGCTCTCACCAGGTGAGTTTCTCACCTCATTACAGGTGGCCTTCAATACGTGGTCCTGCTCCACCAAGGTCATCATTGTCTGGGTGCTGGCAAAACGCTTTGATCAGGCAAATCTTTTACTTGACAAACTGGACGAGCGACTGACGAAGCCCAGCGAGCGTGCCCGTTCCCATCGTGCTGTCGCAAACAGTAATCGCATTTTCTTCTGCTTTATGACCGTCAATGTACTTTACGCATCGAGCGCGGCTGTAAGCGCTGCGGCCATGGGTGTGCCATCATTTCAGAACTACTATCCTTGGCTGGACTGGCGGGCTAGCAAATGGCAGTTCTGGCTGCAGTCAGGATTGGAGTATTTTGCCATGTTGGGTGCCTGCTTTCAAGACGCCTGCCTCGATTGTTTCCCCATCAACTTTGTGGTGCCATTGCGTGCTCATGTGGCCAACTTGGCAGATCGTCTGCGTCAACTGGGCAATAATCCAGAAGAACAGCCGGAGCAGCGCTACGAGAAGCTTATCGAATGCATACATGATCACAAGGTTATATTAAGCTTCTGTGATACCTTGCGTCCCATGATTGGTGGAACAATTTTTGTGCAACTTTTGATTGTCGGTCTCCTTTTGGGGTTTACAATCATTAACATTGTTATGTTTGCAAACTTTGGGTCGCGCATTGCGGCCATGTCTTATATGTCAGCTGTCCTTCTGGAGACAACGCCGTTCTGCATACTCTGTAACTATTTGGCAAATGATTGCCATAAACTTGCCGATGCCCTTTTTGAGTCTAACTGGATTGATCAAGAGAAGCGTTACAAAAAAACTGTGCTTCAGTTTTTGCAATCTCTACAAAAACCCATTGTTTTTATGGCTGGAAATTTATTTGAAATTTCTGTGGCCACCAACCTGAATGCTACCAAGTTTTCATTCACTGTATTCACTTTGGTGAAACAAATGAATATAGCAGAAAAACTCTCCAAGCCAAGTGAATGA
>SpalOr42a1
ATGGTACTACGTAAAATCTTTCCAAGCATGTATGCCGTGCCGGACAGTGATCCACCTGCATCACGGAAGGCGTCGCTCTATTTACTGCGCTGCGTCTTCCTCATGGGCATTCGATCGCCGCCAAAGACTTTCTTTTTGCTCTACTGTGTGTGGTCCTTTGCGCTGAATCTGAGTTCAACATTCTATCAGCCCATTGGCTTCATGACGGGCTACATAATTCATTTGTCGGAGTTCTCGCCGGGTGAGTTTCTCACCTCGTTGCAGGTGGCCTTCAATGCTTGGTCCTGCTCCGCCAAGGTGATCATTGTCTGGGTGCTAGTAAAACGCTTTGACAAGGCCAACCTCATACTGGATGAGATGGACAAGCGACTGACACAGCCCGAAGAACGCCATAAGGTGCATCATGCTGTCTCTCGAAGCAATCGCATCTTCTTCGCCTTCATGACTGTCTACATGATCTATGCAACGAGCACATTTATTAGTGCTGTCGTCATGGGCGTGCCCATGTTCCAGAACTATTATCCCTGGCTGGACTGGCGTGCAAGCCGATTTCAGTACTGGCTGCAATCTGGCTTGGAGTACTTTGCCATGTTGGGCGCCTGCTTTCAGGATGTGTGCGTCGATTGTTATCCCATCAACTATGTGCTGCCTCTGCGTGCACATATGTCTATCTATGCAGAACGTCTGCGACAGCTGGGCAACGATCCCAACGAGAATTCGGAGCAACGTTACGAAAAACTTATCGATTGCATACAGGATCACAAAGTTATACTGCGTTATTGCGATACTATGCGTCCCATGATTTCGGGCACAATCTTTGTTCAACTTTTAGTTGTGGGTCTTGTTTTGGGTTTTACCATCATTAATATTGTGATGTTTGCCAACTTTGGATCTCGGATTGCGGCGCTTTCATTCATGTCCGCTGTTCTCCTGGAGACAACGCCTTTTTGCATACTCTGCAACTATTTGGCGGATGATTGCTTCAAGCTTGCAGATGCACTCTTCGAGTCAAATTGGATTCATCAGGAGCAGCGTTACAAGAAAACTTTGCTTCAATTCTTACAGAGTCTTCAAAAGCCTATTATTTTTATGGCCGGCAATGTGTTCACCATTTCAGTGGCCACCAACATAAGTGCTACCAAATTTTCGTTTTCTGTTTTTACCCTGGTTAAGCAAATGAATCTTGCAGAGAAACTGTCCAGACCGAAAGCAGTTGAATAA
>SpalOr42a2
ATGGTGCTTCGCAAAATCTTTCCCAGCATGTACGCCAAGCCGGACAGTGCTCCACCCGAGTCAAGAAAAGCAACGCTGTATTTACTCCGCTGCGTCTTTTTAATGGGCATACGAACTCCACCGCAACGGTTCTTTCTCATCTACTGTCTATGGTCATTTGCGCTTAATCTGAGTTCAACTTTCTATCAGCCCATTGGCTTTATGACTGGCTATATCTCTCACTTGTCTGAGTTTTCGCCAGGTGAGTTTCTCACCTCGTTGCAGGTGGCCTTCAATGCGTGGTCCTGCTCCACCAAGGTGATCATTGTCTGGGTGCTGGTGAATCGCTTTGATCAGGCAAATCGTATACTTGATAAACTGGATGAGCGTCTAACCAAGCCCAGCGAGCGTGCCCGTTCCCATCGTGCTGTAGCAAGCAGCAATCGGATTTTCTTTTGCTTTATGACTGTCTATTTACTCTATGCCACGAGCACGGCTGTCAGCGCTGCGGCAATGGGTGTACCATCGTTTCAGAACTACTATCCTTGGCTGGACTGGCGGGCTAGTAAATGGCAGTTCTGGTTGCAGTCGGGATTGGAGTATTTTGCCATGTTGGGTGCCTGCTTTCAGGACGTCTGCGTCGATTGTTATCCGATCAACTTTGTGCTGCCACTGCGTGCTCATATGGCCAACTTTGCGGATCGTCTGCGTCAGCTGGGCAATAATCCAGATGAACAGCCGGAGCAGCGCTACGAGAAGCTAATCGAATGCATACATGATCACAAGGTCATATTGAGCTTTTGTGATACCTTGCGCCCTATGATTGGAGGCACAATCTTTGTGCAACTTTTGGTTGTAGGTCTGGTTTTAGGCTTTACAATTATAAATATTGTTATGTTTGCCAATTTCGGGTCACGCATTGCAGCCATGTCTTTTATGTCAGCTGTCCTTCTGGAGACAACACCGTTCTGCATACTTTGTAATTATTTGGCAGACGATTGCAGTAAGCTGGCCGATGCCCTTTTTGAGTCTAACTGGATTGACCAGGAGCAGCGTTACAAGAAAACATTGCTTCAGTTCTTGCAATCACTACAGAAGCCCATTGTCTTTACGGCTGGAAATATATTGACAATTTCTGTGGCCACCAACCTCAATGCTACAAAATTTTCATTCTCTGTATTCACTTTGGTTAAACAAATGAATATCGCAGAAAAACTGTCAAAACCAAGTGAAACCGAGTAA
